# Supplementary material for: The upregulated LsKN1 gene transforms pinnately to palmately lobed leaves through auxin, gibberellin, and leaf dorsiventrality pathways in lettuce
Source: Plant Biotechnol J. 2022 Jul 2;20(9):1756–69. doi: 10.1111/pbi.13861 (PMC9398307; doi:10.1111/pbi.13861)
Supplement: Supplementary file 5 — Table S1 Annotation of genes in the candidate region. Table S2 389 DEGs between the LsKN1▽ knockout mutant with pinnately lobed leaves and its recipient with palmately lobed leaves. Table S3 Candidate targets of LsKN1▽ obtained by ChIP‐seq analysis. Table S4 581 DEGs between LsKN1▽ mutant and its wild type. Table S5 Primers used in this study. [file PBI-20-1756-s003.xlsx]

## Sheet: Dataset S1
Dataset S1. Annotation of genes in the candidate region.
Gene ID	Position	Description
LG7600754	18597608_18598744	a Rho GTPase activating protein
LG7600760	18607550_18610442	CDC48-interacting UBX-domain protein (PUX3)
LG7600770	18719738_18720088	Large subunit of RUBISCO
LG7600774	18850681_18855460	KN1
LG7600810	18908620_18911263	a protein required for photosystem I assembly and stability
LG7600816	18919336_18926190	Subtilisin-like serine protease
LG7600851	18962465_18963731	Subtilisin-like serine protease
LG7600904	18963765_18967052	O-fucosyltransferase family protein

## Sheet: Dataset S2
Dataset S2. 389 DEGs between the LsKN1▽ knockout mutant with pinnately lobed leaves and its recipient with palmately lobed leaves
GeneSymbol	GeneName	GFOLD(0.01)	E-FDR	log2fdc	1stRPKM	2ndRPKM
LG0103406	Lsat_1_v5_gn_0_11001	3.76563	1	4.1221	3.5219	60.108
LG0107313	Lsat_1_v5_gn_0_1241	-2.21146	1	-5.07898	1.12332	0
LG0108580	Lsat_1_v5_gn_0_19520	2.76369	1	3.75865	0.433109	6.16333
LG0115879	Lsat_1_v5_gn_0_35680	2.01183	1	2.36148	4.74304	23.8171
LG1108859	Lsat_1_v5_gn_1_97640	-2.43609	1	-2.9691	13.1883	1.59703
LG1109276	Lsat_1_v5_gn_1_69561	-2.38786	1	-3.08769	4.6316	0.506997
LG1109382	Lsat_1_v5_gn_1_69760	2.10934	1	4.9572	0	1.01268
LG1110316	Lsat_1_v5_gn_1_17581	-2.03956	1	-2.72667	1.84631	0.260881
LG1110668	Lsat_1_v5_gn_1_59501	-2.92604	1	-3.45943	21.7293	1.86889
LG1110761	Lsat_1_v5_gn_1_59561	3.06297	1	3.41977	1.53212	16.0581
LG1112273	Lsat_1_v5_gn_1_95140	-3.23271	1	-4.01758	8.6172	0.485469
LG1120357	Lsat_1_v5_gn_1_49561	2.5307	1	4.02955	0.169354	3.31373
LG1120386	Lsat_1_v5_gn_1_49660	-2.15559	1	-2.91284	3.30625	0.406234
LG1122051	Lsat_1_v5_gn_1_18940	-2.54004	1	-4.38154	0.735226	0.0175654
LG1124685	Lsat_1_v5_gn_1_19281	2.73603	1	2.88813	7.34902	52.8097
LG1125445	Lsat_1_v5_gn_1_129540	-2.2888	1	-2.82016	18.2599	2.45391
LG1126294	Lsat_1_v5_gn_1_77780	-2.69201	1	-2.77425	509.757	72.1744
LG1129759	Lsat_1_v5_gn_1_67140	-2.0642	1	-2.32674	46.82	9.00692
LG1130037	Lsat_1_v5_gn_1_5621	2.01079	1	2.5233	0.971611	5.51927
LG1133281	Lsat_1_v5_gn_1_110140	2.08416	1	2.17628	13.0946	57.3832
LG1136278	Lsat_1_v5_gn_1_8140	3.6838	1	4.91538	0.18845	6.17938
LG1139759	Lsat_1_v5_gn_1_55320	5.71983	1	8.46091	0	9.31433
LG1141902	Lsat_1_v5_gn_1_24061	3.34985	1	3.99114	0.423162	6.78852
LG1143096	Lsat_1_v5_gn_1_65921	2.70629	1	3.33693	0.49523	5.02607
LG1143612	Lsat_1_v5_gn_1_66401	-2.01055	1	-2.27678	45.3222	9.02559
LG1144282	Lsat_1_v5_gn_1_33441	-2.4459	1	-2.84413	29.0854	3.88086
LG1148114	Lsat_1_v5_gn_1_39341	2.24977	1	3.85028	0.108203	1.98535
LG1149723	Lsat_1_v5_gn_1_112400	-2.14139	1	-3.28251	3.06115	0.280089
LG1154950	Lsat_1_v5_gn_1_14461	-2.91515	1	-3.34734	11.4526	1.07423
LG1158696	Lsat_1_v5_gn_1_9380	-2.40694	1	-2.78539	29.5375	4.1103
LG1159713	Lsat_1_v5_gn_1_120721	-2.90886	1	-5.72667	2.10115	0
LG1160080	Lsat_1_v5_gn_1_52921	2.069	1	3.59345	0.0801504	1.15468
LG1160469	Lsat_1_v5_gn_1_51360	-2.06394	1	-2.29912	36.718	7.20627
LG1162704	Lsat_1_v5_gn_1_44021	-2.54004	1	-5.38154	7.77595	0
LG1169526	Lsat_1_v5_gn_1_119141	2.29687	1	2.59042	3.47789	20.4224
LG186274	Lsat_1_v5_gn_0_29540	-3.21705	1	-4.7868	1.22635	0.0326214
LG191070	Lsat_1_v5_gn_1_16741	-2.40822	1	-5.25955	0.951469	0
LG192320	Lsat_1_v5_gn_1_66921	4.89885	1	5.17411	1.91021	67.3014
LG192363	Lsat_1_v5_gn_1_66961	3.07625	1	3.30438	2.81359	27.0461
LG196763	Lsat_1_v5_gn_1_72560	-3.55821	1	-4.19001	21.8777	1.11782
LG2177089	Lsat_1_v5_gn_2_106580	-2.11206	1	-3.65751	10.4614	0.654376
LG2177219	Lsat_1_v5_gn_2_106861	2.32005	1	2.75707	1.67583	11.14
LG2180298	Lsat_1_v5_gn_2_109480	3.31623	1	3.47274	7.46714	80.4889
LG2182244	Lsat_1_v5_gn_2_134460	2.27754	1	5.11332	0	0.925579
LG2185690	Lsat_1_v5_gn_2_50300	2.39198	1	3.16672	0.364112	3.34696
LG2187591	Lsat_1_v5_gn_2_84960	-2.44835	1	-2.92911	2.58406	0.323152
LG2191590	Lsat_1_v5_gn_2_55181	-2.73384	1	-3.37251	12.4817	1.12765
LG2197103	Lsat_1_v5_gn_2_132401	-4.11904	1	-4.82502	24.7108	0.80201
LG2198297	Lsat_1_v5_gn_2_68540	3.38937	1	4.1633	0.549307	10.1419
LG2200666	Lsat_1_v5_gn_2_8861	2.80763	1	3.19842	3.90452	35.1679
LG2205297	Lsat_1_v5_gn_2_65820	2.85955	1	3.02509	9.10877	71.9999
LG2205368	Lsat_1_v5_gn_2_65940	-2.7724	1	-5.59835	1.72845	0
LG2208717	Lsat_1_v5_gn_2_82160	-2.00906	1	-2.91932	5.09392	0.612423
LG2211342	Lsat_1_v5_gn_2_67900	2.75578	1	3.30596	0.884272	8.70154
LG2211673	Lsat_1_v5_gn_2_18340	-2.27881	1	-3.90001	1.4792	0.0733982
LG2216495	Lsat_1_v5_gn_2_58980	3.66953	1	4.30635	0.748366	14.944
LG2217882	Lsat_1_v5_gn_2_8920	2.32969	1	2.66414	3.77998	23.4078
LG2220376	Lsat_1_v5_gn_2_116801	3.16048	1	3.78211	0.615847	8.51722
LG2223964	Lsat_1_v5_gn_2_94701	-2.86016	1	-2.99786	118.756	14.3874
LG2226419	Lsat_1_v5_gn_2_16981	-2.58178	1	-4.28756	1.43159	0.0482855
LG2226824	Lsat_1_v5_gn_2_19341	-4.44681	1	-5.67105	17.0012	0.288126
LG2228931	Lsat_1_v5_gn_2_91541	2.26693	1	3.97087	0.0491727	1.0996
LG2229424	Lsat_1_v5_gn_2_94800	-2.28859	1	-3.63152	1.47698	0.10221
LG2229885	Lsat_1_v5_gn_2_16901	-2.2568	1	-3.05041	3.46545	0.38459
LG2230690	Lsat_1_v5_gn_2_118260	-2.45816	1	-4.17209	1.18607	0.0434091
LG2231085	Lsat_1_v5_gn_2_13341	-2.03142	1	-2.38343	23.4213	4.31661
LG2237342	Lsat_1_v5_gn_2_93521	4.67157	1	6.1986	0.165745	15.6809
LG2238248	Lsat_1_v5_gn_2_20701	-2.54004	1	-5.38154	0.949857	0
LG2240449	Lsat_1_v5_gn_2_97601	-2.28726	1	-2.86598	3.07032	0.397917
LG2245494	Lsat_1_v5_gn_2_76000	-2.5762	1	-3.0257	14.2588	1.67098
LG2246888	Lsat_1_v5_gn_2_130880	-2.45351	1	-5.30137	1.6475	0
LG2250536	Lsat_1_v5_gn_2_71421	2.90558	1	3.31977	1.37634	13.51
LG2250548	Lsat_1_v5_gn_2_71481	2.77952	1	3.01254	4.61602	36.246
LG2251185	Lsat_1_v5_gn_2_72121	2.56469	1	5.3825	0	2.00343
LG2252515	Lsat_1_v5_gn_2_46001	2.15683	1	2.94012	0.411371	3.22854
LG2256093	Lsat_1_v5_gn_2_126821	3.65496	1	6.42783	0	7.79435
LG3257078	Lsat_1_v5_gn_3_48601	-2.40822	1	-4.25955	3.77739	0.0984503
LG3257235	Lsat_1_v5_gn_3_48860	2.15438	1	3.6005	0.123968	1.72729
LG3265028	Lsat_1_v5_gn_3_79201	-2.49742	1	-4.34201	0.760723	0.0186938
LG3265096	Lsat_1_v5_gn_3_93020	-2.08616	1	-2.81319	7.23454	0.957275
LG3268413	Lsat_1_v5_gn_3_52460	-3.19798	1	-3.83657	8.96234	0.585443
LG3268663	Lsat_1_v5_gn_3_33321	-2.93967	1	-3.2603	12.01	1.20511
LG3273282	Lsat_1_v5_gn_3_21161	5.03923	1	6.21335	0.327389	26.1245
LG3274185	Lsat_1_v5_gn_3_31200	-3.07401	1	-4.43082	3.61138	0.140124
LG3280348	Lsat_1_v5_gn_3_49900	2.12154	1	2.29148	9.42497	44.7947
LG3280825	Lsat_1_v5_gn_3_58380	3.20298	1	4.44589	0.392121	9.27453
LG3286800	Lsat_1_v5_gn_3_58801	2.52459	1	3.29504	0.457181	4.59567
LG3286823	Lsat_1_v5_gn_3_117680	-2.28208	1	-2.83915	8.85765	1.17205
LG3289457	Lsat_1_v5_gn_3_57100	2.31671	1	5.14984	0	1.02922
LG3291285	Lsat_1_v5_gn_3_41301	-3.12049	1	-5.92697	1.07724	0
LG3292340	Lsat_1_v5_gn_3_3380	2.34298	1	2.8137	3.20199	22.197
LG3293288	Lsat_1_v5_gn_3_35901	-2.14833	1	-2.25856	145.238	29.3921
LG3293982	Lsat_1_v5_gn_3_54021	-2.44744	1	-3.57063	4.56558	0.341458
LG3295970	Lsat_1_v5_gn_3_100941	2.31671	1	5.14984	0	0.82206
LG3297054	Lsat_1_v5_gn_3_19861	2.53459	1	2.95462	2.15054	16.3825
LG3298467	Lsat_1_v5_gn_3_46341	-2.20378	1	-2.64189	7.56376	1.15902
LG3304438	Lsat_1_v5_gn_3_33921	-2.34741	1	-2.8957	14.7272	1.87465
LG3304471	Lsat_1_v5_gn_3_33940	-2.9764	1	-3.20479	39.2588	4.1103
LG3304543	Lsat_1_v5_gn_3_94760	2.47109	1	2.68314	5.39038	33.6551
LG3305287	Lsat_1_v5_gn_3_34281	-2.17246	1	-2.85391	5.27929	0.682577
LG3305439	Lsat_1_v5_gn_3_102861	-2.08174	1	-3.12628	3.74582	0.385204
LG3306758	Lsat_1_v5_gn_3_19461	-3.55704	1	-5.21648	4.3668	0.076649
LG3310405	Lsat_1_v5_gn_3_13640	2.28152	1	2.55634	2.37004	13.581
LG3312398	Lsat_1_v5_gn_3_69900	3.62944	1	5.27637	0.0570198	3.18771
LG3319082	Lsat_1_v5_gn_3_38361	2.43306	1	2.73407	8.52509	55.3304
LG3325201	Lsat_1_v5_gn_3_36420	3.71787	1	4.35409	0.499052	10.3014
LG3325213	Lsat_1_v5_gn_3_36440	4.38422	1	4.83421	1.19856	33.787
LG3325257	Lsat_1_v5_gn_3_36460	2.7944	1	3.02326	4.83564	38.2483
LG3326729	Lsat_1_v5_gn_3_29520	-2.01798	1	-2.70606	2.48633	0.356407
LG3327371	Lsat_1_v5_gn_3_50541	2.5315	1	4.22023	0.0982821	2.62045
LG3328146	Lsat_1_v5_gn_3_85620	-2.30714	1	-2.94858	3.04398	0.369945
LG4332105	Lsat_1_v5_gn_4_68360	2.68938	1	5.50034	0	2.57296
LG4342266	Lsat_1_v5_gn_4_26041	-3.59014	1	-4.36684	9.37336	0.414136
LG4342693	Lsat_1_v5_gn_4_26620	-3.9413	1	-4.55645	14.0963	0.559225
LG4344207	Lsat_1_v5_gn_4_145280	3.03329	1	5.82791	0	1.32033
LG4345004	Lsat_1_v5_gn_4_16981	5.03488	1	7.78211	0	5.24335
LG4347452	Lsat_1_v5_gn_4_84261	2.73237	1	3.02335	2.57275	20.403
LG4350657	Lsat_1_v5_gn_4_145381	4.43873	1	7.19424	0	3.43704
LG4353563	Lsat_1_v5_gn_4_59521	2.63862	1	2.84584	8.26873	57.7864
LG4353954	Lsat_1_v5_gn_4_60120	-4.79177	1	-7.54713	3.53799	0
LG4354731	Lsat_1_v5_gn_4_4881	3.83443	1	5.16011	0.135015	5.43847
LG4354882	Lsat_1_v5_gn_4_91001	-2.31575	1	-2.84046	16.7816	2.22472
LG4356942	Lsat_1_v5_gn_4_112460	-2.80059	1	-3.40686	3.35995	0.297482
LG4361560	Lsat_1_v5_gn_4_129720	-3.21171	1	-3.38182	91.7947	8.51512
LG4365031	Lsat_1_v5_gn_4_172200	-4.19347	1	-5.83505	6.30928	0.0718741
LG4372319	Lsat_1_v5_gn_4_124580	2.23728	1	5.07584	0	1.73312
LG4372558	Lsat_1_v5_gn_4_107300	-3.5034	1	-4.16028	8.07213	0.419613
LG4373541	Lsat_1_v5_gn_4_23500	2.08308	1	2.29939	9.65629	46.2015
LG4373630	Lsat_1_v5_gn_4_23720	2.20473	1	3.32268	0.207781	2.19812
LG4375278	Lsat_1_v5_gn_4_60620	2.84309	1	3.04938	10.4543	84.1374
LG4375333	Lsat_1_v5_gn_4_60721	2.69569	1	2.895	6.32642	45.7353
LG4376802	Lsat_1_v5_gn_4_34741	2.22741	1	2.53714	4.29377	24.3147
LG4379907	Lsat_1_v5_gn_4_92641	-3.3296	1	-6.12628	1.86571	0
LG4380705	Lsat_1_v5_gn_4_37780	-3.37359	1	-3.90515	6.21377	0.391846
LG4381141	Lsat_1_v5_gn_4_16381	-2.47349	1	-3.5953	4.1303	0.303623
LG4383674	Lsat_1_v5_gn_4_179440	2.52675	1	3.3956	0.300491	3.28029
LG4387042	Lsat_1_v5_gn_4_108921	2.44043	1	2.68565	4.01805	25.1586
LG4387631	Lsat_1_v5_gn_4_25801	3.53966	1	3.938	1.32596	19.9748
LG4388629	Lsat_1_v5_gn_4_58221	3.18935	1	5.97766	0	1.35001
LG4390502	Lsat_1_v5_gn_4_81981	2.1459	1	3.85766	0.0818667	1.68989
LG4391812	Lsat_1_v5_gn_4_112280	-3.03355	1	-4.84451	1.17564	0.0202229
LG4394035	Lsat_1_v5_gn_4_44160	-2.15778	1	-5.03007	0.899571	0
LG4394300	Lsat_1_v5_gn_4_44440	-5.05742	1	-6.80871	7.32097	0.0318012
LG4394823	Lsat_1_v5_gn_4_58741	2.07479	1	3.4635	0.210643	2.59677
LG4399256	Lsat_1_v5_gn_4_115141	-3.5954	1	-4.49955	5.96654	0.236848
LG4400114	Lsat_1_v5_gn_4_31621	4.29328	1	4.99361	1.21157	39.4242
LG4401046	Lsat_1_v5_gn_4_177381	-2.24511	1	-3.09809	4.02252	0.428635
LG4407205	Lsat_1_v5_gn_4_94821	2.51413	1	4.01378	0.090329	1.74803
LG4410660	Lsat_1_v5_gn_4_182640	3.05665	1	5.85028	0	1.38909
LG4412608	Lsat_1_v5_gn_4_3961	2.47425	1	3.04562	1.47222	12.1083
LG4418229	Lsat_1_v5_gn_4_35441	2.45708	1	4.14984	0.044301	1.12402
LG4418832	Lsat_1_v5_gn_4_12981	-2.73617	1	-4.5644	1.9328	0.0405455
LG4418915	Lsat_1_v5_gn_4_58020	3.05665	1	5.85028	0	1.28243
LG4844119	Lsat_1_v5_gn_4_86141	2.08923	1	2.37197	3.12344	15.7522
LG5421286	Lsat_1_v5_gn_5_80560	5.52415	1	8.26671	0	8.09197
LG5424020	Lsat_1_v5_gn_5_49520	2.45708	1	4.14984	0.0283408	0.719074
LG5424079	Lsat_1_v5_gn_5_49640	-2.07544	1	-2.39448	9.04556	1.65671
LG5424730	Lsat_1_v5_gn_5_189101	-2.36931	1	-3.25955	6.80444	0.644753
LG5425888	Lsat_1_v5_gn_5_55560	4.08812	1	6.85028	0	2.42529
LG5429555	Lsat_1_v5_gn_5_128980	2.56646	1	4.14984	0.0538475	1.21958
LG5430712	Lsat_1_v5_gn_5_65860	-4.76362	1	-6.39448	14.8015	0.114175
LG5431633	Lsat_1_v5_gn_5_97421	2.23761	1	3.94339	0.34443	7.55407
LG5435258	Lsat_1_v5_gn_5_98140	2.32638	1	3.64809	1.18943	16.3681
LG5436309	Lsat_1_v5_gn_5_168460	2.23728	1	4.07584	0.0827527	2.63344
LG5436386	Lsat_1_v5_gn_5_168641	-2.11754	1	-2.2826	127.519	25.3576
LG5439592	Lsat_1_v5_gn_5_189641	2.45708	1	4.14984	0.102361	2.59714
LG5442107	Lsat_1_v5_gn_5_55861	-2.54004	1	-4.38154	0.863452	0.0206289
LG5446261	Lsat_1_v5_gn_5_60241	4.43873	1	7.19424	0	17.9757
LG5446265	Lsat_1_v5_gn_5_60261	4.46516	1	7.22023	0	18.3045
LG5448486	Lsat_1_v5_gn_5_72780	-2.12481	1	-3.38932	4.55022	0.382848
LG5452109	Lsat_1_v5_gn_5_47841	2.06405	1	3.91538	0.140043	3.9748
LG5452564	Lsat_1_v5_gn_5_158400	3.03329	1	5.82791	0	1.72345
LG5452859	Lsat_1_v5_gn_5_4600	-2.43199	1	-2.83821	27.7606	3.7176
LG5452896	Lsat_1_v5_gn_5_149321	2.74791	1	5.55583	0	1.58764
LG5453629	Lsat_1_v5_gn_5_179121	2.46521	1	3.26254	0.399079	3.93582
LG5454399	Lsat_1_v5_gn_5_50281	2.57929	1	4.07584	0.662022	13.3807
LG5456705	Lsat_1_v5_gn_5_109740	-2.01521	1	-3.49401	1.44873	0.105595
LG5458473	Lsat_1_v5_gn_5_134280	-2.17485	1	-3.47789	2.29026	0.179074
LG5458869	Lsat_1_v5_gn_5_80800	-3.67435	1	-5.45749	2.68844	0.0300296
LG5460431	Lsat_1_v5_gn_5_171040	-2.88337	1	-3.31281	19.405	1.86479
LG5462039	Lsat_1_v5_gn_5_27881	-3.68222	1	-4.28061	23.0346	1.10978
LG5462960	Lsat_1_v5_gn_5_14080	-2.11359	1	-2.94027	3.74006	0.446772
LG5464478	Lsat_1_v5_gn_5_38140	-2.01481	1	-2.28883	66.6199	13.153
LG5465470	Lsat_1_v5_gn_5_54000	2.04193	1	2.59574	0.614165	3.68295
LG5469613	Lsat_1_v5_gn_5_142820	2.1932	1	3.57515	0.13229	1.76359
LG5470057	Lsat_1_v5_gn_5_143260	2.4121	1	2.59921	8.03437	47.2918
LG5472998	Lsat_1_v5_gn_5_183141	2.55548	1	4.24295	0.0513868	1.3922
LG5479003	Lsat_1_v5_gn_5_146261	-2.15778	1	-4.03007	1.06094	0.0325891
LG5479468	Lsat_1_v5_gn_5_64321	3.01445	1	3.17985	10.4731	92.1625
LG5480859	Lsat_1_v5_gn_5_137881	-3.6934	1	-5.47587	2.08246	0.0229626
LG5480882	Lsat_1_v5_gn_5_137940	-3.93693	1	-4.70736	19.8398	0.691776
LG5480890	Lsat_1_v5_gn_5_137961	-2.06644	1	-3.54132	2.41422	0.170199
LG5486740	Lsat_1_v5_gn_5_26160	2.23728	1	5.07584	0	0.745039
LG5489498	Lsat_1_v5_gn_5_80241	2.19587	1	4.03737	0.121371	3.75799
LG5492037	Lsat_1_v5_gn_5_26940	2.42823	1	5.25418	0	1.04864
LG5492871	Lsat_1_v5_gn_5_55580	2.33112	1	2.58062	6.59752	38.4113
LG5493208	Lsat_1_v5_gn_5_108501	3.55995	1	5.20874	0.0392121	2.09098
LG5493639	Lsat_1_v5_gn_5_185301	3.27577	1	3.98938	0.235031	3.80708
LG5494060	Lsat_1_v5_gn_5_170701	2.16214	1	2.50251	7.23873	40.0754
LG5495014	Lsat_1_v5_gn_5_147980	2.92663	1	3.61551	0.506381	6.29339
LG5496605	Lsat_1_v5_gn_5_21660	-2.0719	1	-2.31336	55.5895	10.8008
LG5497993	Lsat_1_v5_gn_5_29181	-2.01381	1	-3.06286	3.95346	0.425037
LG5498280	Lsat_1_v5_gn_5_47301	-6.15271	1	-8.89318	22.2008	0
LG5498657	Lsat_1_v5_gn_5_26820	6.04308	1	8.78211	0	7.82538
LG5501281	Lsat_1_v5_gn_5_65600	2.0818	1	2.2727	8.10977	38.0639
LG5503780	Lsat_1_v5_gn_5_10300	3.73608	1	5.27913	0.0748664	3.73469
LG5507088	Lsat_1_v5_gn_5_153560	2.23686	1	2.83989	1.31365	9.38941
LG5507681	Lsat_1_v5_gn_5_139320	-3.26853	1	-3.70903	29.2255	2.13019
LG5514318	Lsat_1_v5_gn_5_127621	2.08567	1	2.33247	2.59348	12.709
LG5516517	Lsat_1_v5_gn_5_162041	3.73325	1	4.92384	0.227119	7.40125
LG5518052	Lsat_1_v5_gn_5_86620	-3.23744	1	-4.90905	4.42212	0.0962882
LG5518401	Lsat_1_v5_gn_5_119940	3.28717	1	3.42303	11.5567	120.293
LG5518436	Lsat_1_v5_gn_5_120180	-2.98019	1	-3.30867	12.7711	1.23864
LG5521155	Lsat_1_v5_gn_5_152441	-2.9443	1	-3.16144	139.425	15.0489
LG5526347	Lsat_1_v5_gn_5_79180	6.02542	1	8.76455	0	7.11482
LG5527268	Lsat_1_v5_gn_5_168940	-2.50819	1	-2.81549	47.059	6.4357
LG5528021	Lsat_1_v5_gn_5_174240	-2.1766	1	-2.70002	11.9686	1.75039
LG5844700	Lsat_1_v5_gn_5_112600	-3.40819	1	-4.31714	5.98842	0.269897
LG6529342	Lsat_1_v5_gn_6_25701	-2.05759	1	-2.36673	12.5207	2.33877
LG6530242	Lsat_1_v5_gn_6_86400	-3.19305	1	-4.10827	1.95302	0.101803
LG6531621	Lsat_1_v5_gn_6_54541	-2.10206	1	-3.97944	0.395501	0.0125986
LG6532177	Lsat_1_v5_gn_6_90041	2.70552	1	2.93616	3.41685	25.4428
LG6538689	Lsat_1_v5_gn_6_58941	-2.90886	1	-4.72667	0.634896	0.0118709
LG6542145	Lsat_1_v5_gn_6_18361	-2.35243	1	-3.48084	4.09626	0.326214
LG6550456	Lsat_1_v5_gn_6_19180	-2.03907	1	-2.58487	6.98718	1.10553
LG6552036	Lsat_1_v5_gn_6_40101	-2.58145	1	-5.42001	1.40335	0
LG6552869	Lsat_1_v5_gn_6_116560	2.10056	1	2.61597	2.11838	12.8406
LG6554390	Lsat_1_v5_gn_6_90381	-2.66803	1	-4.36848	1.18718	0.0378176
LG6558829	Lsat_1_v5_gn_6_74860	-6.45859	1	-9.19723	17.1236	0
LG6560523	Lsat_1_v5_gn_6_8940	2.47252	1	2.99	1.24635	9.80844
LG6562256	Lsat_1_v5_gn_6_28760	2.08017	1	2.647	0.849595	5.28698
LG6567816	Lsat_1_v5_gn_6_45380	3.46472	1	4.23731	0.358647	6.97132
LG6571756	Lsat_1_v5_gn_6_99380	-2.51796	1	-2.85658	38.5175	5.11176
LG6571777	Lsat_1_v5_gn_6_99480	-2.44017	1	-2.67609	74.8851	11.3128
LG6571781	Lsat_1_v5_gn_6_99500	-2.46168	1	-2.69245	78.494	11.7259
LG6571807	Lsat_1_v5_gn_6_99580	-2.22668	1	-2.46565	68.2622	11.9331
LG6574702	Lsat_1_v5_gn_6_82640	2.65919	1	5.47177	0	1.58899
LG6574719	Lsat_1_v5_gn_6_62380	-2.09327	1	-3.83505	0.950655	0.0441968
LG6576535	Lsat_1_v5_gn_6_2400	-2.72415	1	-3.01553	48.6805	5.79791
LG6578165	Lsat_1_v5_gn_6_7920	2.7445	1	4.16182	0.482724	9.96437
LG6579601	Lsat_1_v5_gn_6_80961	-2.25498	1	-3.71641	1.40021	0.0872675
LG6580896	Lsat_1_v5_gn_6_12100	-3.7532	1	-5.03627	5.66758	0.147078
LG6580935	Lsat_1_v5_gn_6_12161	2.11773	1	2.41817	3.73465	19.463
LG6580981	Lsat_1_v5_gn_6_12240	-2.19717	1	-2.91932	3.0274	0.371973
LG6581916	Lsat_1_v5_gn_6_90461	3.12884	1	4.47177	0.12808	3.19461
LG6584936	Lsat_1_v5_gn_6_99080	2.57792	1	2.87071	2.96438	21.1467
LG6586760	Lsat_1_v5_gn_6_13121	-2.50109	1	-4.02008	3.24696	0.157332
LG6586812	Lsat_1_v5_gn_6_2580	-2.01493	1	-2.30618	24.8617	4.84683
LG6587486	Lsat_1_v5_gn_6_48681	-2.62574	1	-2.87709	73.6661	9.67425
LG6588526	Lsat_1_v5_gn_6_41341	-2.52333	1	-2.81967	47.8585	6.52917
LG6589171	Lsat_1_v5_gn_6_104521	-2.07564	1	-2.2128	164.989	34.4528
LG6589559	Lsat_1_v5_gn_6_75620	-2.97255	1	-5.7868	0.779246	0
LG6592975	Lsat_1_v5_gn_6_94401	2.14153	1	3.42617	0.620394	7.20345
LG6594300	Lsat_1_v5_gn_6_40941	-3.3201	1	-4.30822	4.94376	0.222726
LG6594926	Lsat_1_v5_gn_6_53701	-2.05118	1	-3.79658	0.428367	0.0204684
LG6596068	Lsat_1_v5_gn_6_95321	3.75641	1	3.93103	22.2668	329.96
LG6597221	Lsat_1_v5_gn_6_56420	3.05325	1	3.68788	0.739969	9.59954
LG689861	Lsat_1_v5_gn_0_8301	2.46703	1	3.78211	0.136681	2.06565
LG7600196	Lsat_1_v5_gn_7_93900	-2.023	1	-2.17209	172.463	37.0379
LG7600596	Lsat_1_v5_gn_7_14780	-2.46255	1	-3.19001	3.91559	0.397434
LG7600627	Lsat_1_v5_gn_7_14820	-2.29418	1	-2.97083	5.00116	0.595977
LG7600774	Lsat_1_v5_gn_7_15020	-2.97255	1	-5.7868	1.41928	0
LG7604479	Lsat_1_v5_gn_7_75541	2.08622	1	2.48479	2.18636	11.9942
LG7605373	Lsat_1_v5_gn_7_91420	3.17163	1	4.57387	0.141285	3.88853
LG7605596	Lsat_1_v5_gn_7_104460	-2.49963	1	-3.78352	3.19575	0.201733
LG7606820	Lsat_1_v5_gn_7_6300	2.33512	1	2.73886	2.20628	14.4487
LG7608219	Lsat_1_v5_gn_7_81581	2.89496	1	3.67966	0.43151	5.69071
LG7608266	Lsat_1_v5_gn_7_81821	2.15325	1	4.99784	0	0.60067
LG7608522	Lsat_1_v5_gn_7_8221	-2.15778	1	-5.03007	0.854341	0
LG7612191	Lsat_1_v5_gn_7_9880	-5.06476	1	-7.81594	16.5394	0
LG7615081	Lsat_1_v5_gn_7_34280	2.06189	1	3.39777	0.266291	3.07557
LG7617791	Lsat_1_v5_gn_7_1880	3.40489	1	6.18547	0	2.65551
LG7619368	Lsat_1_v5_gn_7_101100	6.1074	1	7.41073	0.115272	22.1584
LG7619446	Lsat_1_v5_gn_7_101281	-2.4306	1	-2.71426	14.5213	2.13269
LG7619779	Lsat_1_v5_gn_7_82580	2.16865	1	2.81398	0.539692	3.80626
LG7622359	Lsat_1_v5_gn_7_34620	2.4677	1	2.94452	1.15272	8.75763
LG7626219	Lsat_1_v5_gn_7_26981	-2.50557	1	-3.15113	15.4136	1.62462
LG7627542	Lsat_1_v5_gn_7_107421	2.24242	1	2.60721	5.66396	33.7681
LG7633799	Lsat_1_v5_gn_7_17281	2.60446	1	3.86744	0.228079	3.60456
LG7635979	Lsat_1_v5_gn_7_84581	2.49806	1	5.31977	0	0.938888
LG7636081	Lsat_1_v5_gn_7_84820	2.83089	1	3.39455	0.678545	7.11267
LG7637633	Lsat_1_v5_gn_7_10721	4.00663	1	5.19249	0.290123	11.3952
LG7637715	Lsat_1_v5_gn_7_10781	2.90516	1	4.20295	0.233527	4.73438
LG7640444	Lsat_1_v5_gn_7_100961	2.53554	1	3.10545	0.950595	8.15034
LG7640835	Lsat_1_v5_gn_7_88820	-3.19637	1	-4.60949	11.0333	0.367812
LG7644015	Lsat_1_v5_gn_7_51101	-2.05118	1	-3.79658	0.506381	0.024196
LG7645261	Lsat_1_v5_gn_7_105640	2.17217	1	2.5994	1.82885	10.8859
LG7647715	Lsat_1_v5_gn_7_100040	2.84137	1	3.75683	0.208537	2.94447
LG7655413	Lsat_1_v5_gn_7_81460	3.79209	1	5.11859	0.146763	5.74338
LG7658396	Lsat_1_v5_gn_7_102760	-2.45779	1	-3.97944	1.69319	0.0844221
LG7661104	Lsat_1_v5_gn_7_7821	-4.33859	1	-7.10282	7.00915	0
LG7664696	Lsat_1_v5_gn_7_26381	-2.02286	1	-3.66394	0.822188	0.0482147
LG7668891	Lsat_1_v5_gn_7_30521	-2.20512	1	-2.4601	14.2759	2.50399
LG7669619	Lsat_1_v5_gn_7_89060	-3.20051	1	-4.1155	12.2121	0.633369
LG7669970	Lsat_1_v5_gn_7_29921	2.81099	1	3.06767	9.57153	78.16
LG786135	Lsat_1_v5_gn_0_28421	2.33246	1	3.70706	0.424797	6.21112
LG8671629	Lsat_1_v5_gn_8_82921	-2.87593	1	-5.69565	0.952618	0
LG8672505	Lsat_1_v5_gn_8_17840	-2.18568	1	-2.4508	55.4111	9.77876
LG8672650	Lsat_1_v5_gn_8_57381	2.03909	1	3.42995	0.570623	6.87095
LG8674349	Lsat_1_v5_gn_8_40320	-2.3366	1	-2.87253	11.421	1.47914
LG8676786	Lsat_1_v5_gn_8_113880	-2.59341	1	-3.47326	3.79272	0.309538
LG8676815	Lsat_1_v5_gn_8_58080	2.25583	1	2.48631	3.22772	17.5899
LG8677778	Lsat_1_v5_gn_8_27320	-2.2632	1	-5.12628	0.494589	0
LG8679710	Lsat_1_v5_gn_8_44900	2.05043	1	2.34199	8.60808	42.5327
LG8679723	Lsat_1_v5_gn_8_44921	-2.39399	1	-2.55275	147.058	24.249
LG8684707	Lsat_1_v5_gn_8_150161	2.09073	1	2.62998	1.78477	10.9473
LG8690224	Lsat_1_v5_gn_8_135921	-2.31183	1	-2.67643	18.8982	2.83899
LG8696838	Lsat_1_v5_gn_8_45541	2.65927	1	2.89603	38.4138	278.248
LG8698417	Lsat_1_v5_gn_8_120821	-2.01961	1	-2.37685	24.6656	4.56572
LG8700038	Lsat_1_v5_gn_8_32861	-2.55579	1	-3.39448	3.60775	0.312528
LG8701606	Lsat_1_v5_gn_8_99841	2.15482	1	2.69226	0.792152	5.074
LG8702131	Lsat_1_v5_gn_8_13521	-2.92246	1	-3.46248	6.75228	0.579142
LG8704079	Lsat_1_v5_gn_8_138001	-2.658	1	-3.33502	5.20765	0.480673
LG8704619	Lsat_1_v5_gn_8_92641	-3.27507	1	-3.99562	11.2967	0.652573
LG8706583	Lsat_1_v5_gn_8_139440	2.06405	1	4.91538	0	0.972329
LG8708903	Lsat_1_v5_gn_8_77581	-2.2344	1	-2.8895	4.07486	0.515398
LG8710180	Lsat_1_v5_gn_8_1580	2.88995	1	3.2057	2.61513	23.5671
LG8716981	Lsat_1_v5_gn_8_79361	-2.31318	1	-5.17209	0.70254	0
LG8720916	Lsat_1_v5_gn_8_31000	4.70211	1	5.29703	0.586446	23.1826
LG8721527	Lsat_1_v5_gn_8_130841	-2.2632	1	-4.12628	1.39872	0.0401005
LG8722607	Lsat_1_v5_gn_8_160401	-2.18972	1	-3.45007	2.53996	0.204804
LG8724484	Lsat_1_v5_gn_8_26440	-2.22461	1	-2.2472	2322.99	474.135
LG8724859	Lsat_1_v5_gn_8_74200	-2.10975	1	-2.26483	48.9039	9.84714
LG8727841	Lsat_1_v5_gn_8_66180	3.03329	1	5.82791	0	2.23473
LG8728615	Lsat_1_v5_gn_8_1621	-3.31303	1	-4.30137	9.02874	0.408708
LG8730333	Lsat_1_v5_gn_8_28300	-2.81743	1	-3.31323	13.4099	1.28151
LG8735741	Lsat_1_v5_gn_8_72501	3.13589	1	3.76902	0.819984	11.2547
LG8740063	Lsat_1_v5_gn_8_128060	-2.87776	1	-3.32473	27.739	2.64019
LG8740113	Lsat_1_v5_gn_8_128180	-2.40007	1	-2.6869	50.3911	7.54184
LG8743734	Lsat_1_v5_gn_8_8340	-2.2632	1	-4.12628	1.39193	0.0399058
LG8749415	Lsat_1_v5_gn_8_60501	-3.38169	1	-4.04084	8.85729	0.500286
LG8749629	Lsat_1_v5_gn_8_22980	-2.69507	1	-3.32409	14.5038	1.35705
LG8749793	Lsat_1_v5_gn_8_60021	-3.33871	1	-3.7857	10.2573	0.708442
LG8752238	Lsat_1_v5_gn_8_99240	4.04601	1	5.42783	0.234551	11.7005
LG8752586	Lsat_1_v5_gn_8_53121	-2.96618	1	-3.35478	12.3975	1.16037
LG8755392	Lsat_1_v5_gn_8_8981	-3.14526	1	-3.37262	111.244	10.3671
LG8757489	Lsat_1_v5_gn_8_11840	5.49115	1	7.11023	0.0570623	11.4352
LG8757760	Lsat_1_v5_gn_8_12421	-6.97689	1	-9.71318	11.9565	0
LG8757852	Lsat_1_v5_gn_8_12580	-2.35668	1	-2.886	8.00477	1.02758
LG9764249	Lsat_1_v5_gn_9_60020	2.30567	1	2.80021	1.87411	12.8951
LG9765816	Lsat_1_v5_gn_9_88460	-2.66088	1	-5.49401	2.04252	0
LG9769918	Lsat_1_v5_gn_9_42261	2.15949	1	2.60348	1.29751	7.75401
LG9773635	Lsat_1_v5_gn_9_88801	3.16806	1	5.9572	0	4.4488
LG9781153	Lsat_1_v5_gn_9_19501	-2.51711	1	-3.96216	1.7407	0.0912893
LG9783362	Lsat_1_v5_gn_9_105880	2.05781	1	3.50974	0.147385	1.9268
LG9790013	Lsat_1_v5_gn_9_2380	2.07896	1	2.65334	1.97132	12.3309
LG9790044	Lsat_1_v5_gn_9_53021	-2.73804	1	-3.9691	3.24277	0.181894
LG9791599	Lsat_1_v5_gn_9_94420	2.31671	1	5.14984	0	5.69962
LG9792338	Lsat_1_v5_gn_9_20260	2.85832	1	4.6608	0.0206882	0.996437
LG9792400	Lsat_1_v5_gn_9_20320	5.87848	1	7.1317	0.147126	22.8315
LG9794641	Lsat_1_v5_gn_9_71080	-2.6992	1	-2.97303	16.9131	2.07624
LG9797754	Lsat_1_v5_gn_9_91201	3.33018	1	6.11332	0	9.5907
LG9799882	Lsat_1_v5_gn_9_74300	-2.7724	1	-4.59835	0.90822	0.0185986
LG9802513	Lsat_1_v5_gn_9_87120	-2.64397	1	-2.86977	86.4346	11.4188
LG9802519	Lsat_1_v5_gn_9_87241	-2.28787	1	-2.50332	77.686	13.239
LG9803123	Lsat_1_v5_gn_9_20601	2.40521	1	2.97828	0.983453	7.71838
LG9803922	Lsat_1_v5_gn_9_62601	2.26922	1	2.65916	1.81942	11.2628
LG9806540	Lsat_1_v5_gn_9_7261	2.27909	1	2.60715	1.94159	11.5529
LG9807050	Lsat_1_v5_gn_9_87761	3.877	1	4.26988	1.29632	24.5786
LG9807538	Lsat_1_v5_gn_9_5060	-2.47425	1	-2.73346	60.4505	8.76864
LG9808330	Lsat_1_v5_gn_9_45381	-2.66211	1	-2.97278	40.7333	4.99325
LG9808961	Lsat_1_v5_gn_9_72200	2.35484	1	5.18547	0	1.20009
LG9809431	Lsat_1_v5_gn_9_100181	-2.88252	1	-3.19613	14.1431	1.48436
LG9810411	Lsat_1_v5_gn_9_112100	2.07881	1	2.75075	1.09916	7.43964
LG9814067	Lsat_1_v5_gn_9_94760	-2.45351	1	-5.30137	0.63193	0
LG9814712	Lsat_1_v5_gn_9_97880	-2.0065	1	-2.60342	15.0378	2.3383
LG9817716	Lsat_1_v5_gn_9_8221	-2.35149	1	-2.70458	15.2067	2.24146
LG9819650	Lsat_1_v5_gn_9_71381	-2.17499	1	-2.32793	147.152	28.3623
LG9820150	Lsat_1_v5_gn_9_24061	2.17028	1	2.53076	2.0908	11.8171
LG9822694	Lsat_1_v5_gn_9_48560	-2.94106	1	-4.75705	1.29833	0.023759
LG9823977	Lsat_1_v5_gn_9_86300	-2.21009	1	-3.67459	0.8842	0.0567525
LG9824032	Lsat_1_v5_gn_9_86381	-2.48144	1	-3.16422	3.39589	0.353057
LG9825772	Lsat_1_v5_gn_9_23820	2.17961	1	2.45755	2.96836	15.8837
LG9826690	Lsat_1_v5_gn_9_85480	-4.64291	1	-7.4009	3.42134	0
LG9826884	Lsat_1_v5_gn_9_85740	2.39447	1	3.19424	1.19474	11.2348
LG9828681	Lsat_1_v5_gn_9_40640	2.41837	1	3.78874	0.181193	2.80513
LG9829064	Lsat_1_v5_gn_9_61600	-6.25565	1	-8.99545	20.9973	0
LG9829205	Lsat_1_v5_gn_9_61961	2.39199	1	4.22023	0.0640398	2.25826
LG9830824	Lsat_1_v5_gn_9_67000	-2.02451	1	-2.60504	3.95356	0.614963
LG9832830	Lsat_1_v5_gn_9_37380	2.31671	1	5.14984	0	0.827898
LG9834982	Lsat_1_v5_gn_9_36200	-2.62171	1	-5.45749	1.39025	0
LG9835475	Lsat_1_v5_gn_9_28061	2.48685	1	2.95885	1.3949	10.6996
LG9835633	Lsat_1_v5_gn_9_28480	-3.3683	1	-4.45412	5.88819	0.237761
LG9838017	Lsat_1_v5_gn_9_35080	-2.24511	1	-3.09809	1.5924	0.169684
LG9838494	Lsat_1_v5_gn_9_73660	3.01433	1	3.29947	5.92443	56.8935
LG9841763	Lsat_1_v5_gn_9_90481	-3.84424	1	-4.57202	17.6921	0.682541
LG9849885	Lsat_1_v5_gn_9_74380	4.4027	1	7.15883	0	5.4239
LG988384	Lsat_1_v5_gn_0_7041	-2.24703	1	-2.61687	30.4981	4.77412
LG988414	Lsat_1_v5_gn_0_7200	2.74791	1	5.55583	0	7.4995

## Sheet: Dataset S3
Dataset S3. Candidate targets of LsKN1▽ obtained by ChIP-seq analysis
Chr	Start	End	Peak_ID	Score	Strand	Fold_change	log10pvalue	log10qvalue	Peak_summit	Nearest_gene
LG0	78512781	78514090	LG7600774_pooled_peak_647a	261	.	12.482	26.1579	22.8669	149	Lsat_1_v5_gn_0_32861
LG0	21384835	21386546	LG7600774_pooled_peak_259b	566	.	22.0835	56.6079	52.9953	1411	Lsat_1_v5_gn_0_5721
LG0	70810902	70814106	LG7600774_pooled_peak_602b	16247	.	89.11	1624.77	1619.61	906	Lsat_1_v5_gn_0_38260
LG0	70801817	70802115	LG7600774_pooled_peak_598	393	.	10.0798	39.3086	35.83	151	Lsat_1_v5_gn_0_38180
LG0	15192917	15193484	LG7600774_pooled_peak_164	454	.	18.723	45.4175	41.8829	360	Lsat_1_v5_gn_0_16941
LG0	52112873	52113708	LG7600774_pooled_peak_457a	234	.	11.5219	23.4128	20.1771	247	Lsat_1_v5_gn_0_34220
LG0	52967392	52969104	LG7600774_pooled_peak_463b	454	.	18.723	45.4175	41.8829	912	Lsat_1_v5_gn_0_38980
LG0	83459035	83459534	LG7600774_pooled_peak_678	873	.	30.7249	87.3503	83.6179	240	Lsat_1_v5_gn_0_22560
LG0	18450868	18451535	LG7600774_pooled_peak_234	168	.	9.12147	16.8734	13.8042	414	Lsat_1_v5_gn_0_18100
LG0	88752072	88754092	LG7600774_pooled_peak_708a	247	.	12.0019	24.7768	21.5126	665	Lsat_1_v5_gn_0_24441
LG0	9640910	9641602	LG7600774_pooled_peak_77	181	.	9.60155	18.141	15.0348	321	Lsat_1_v5_gn_0_37380
LG0	16905105	16906159	LG7600774_pooled_peak_200	194	.	10.0816	19.4296	16.2881	794	Lsat_1_v5_gn_0_1041
LG0	57558189	57558821	LG7600774_pooled_peak_512	12183	.	140.569	1218.37	1213.77	302	Lsat_1_v5_gn_0_2580
LG0	52641572	52642041	LG7600774_pooled_peak_459	3537	.	75.811	353.727	349.71	246	Lsat_1_v5_gn_0_21721
LG0	23387195	23387795	LG7600774_pooled_peak_273	608	.	21.1688	60.8824	57.2499	303	Lsat_1_v5_gn_0_41940
LG0	60629796	60630485	LG7600774_pooled_peak_532	168	.	9.12147	16.8734	13.8042	279	Lsat_1_v5_gn_0_5800
LG0	14697669	14698163	LG7600774_pooled_peak_156	261	.	12.482	26.1579	22.8669	209	Lsat_1_v5_gn_0_18641
LG0	24472450	24472741	LG7600774_pooled_peak_305	255	.	7.42622	25.5561	22.2863	145	Lsat_1_v5_gn_0_35081
LG0	58814733	58815236	LG7600774_pooled_peak_522	582	.	22.5636	58.2456	54.624	270	Lsat_1_v5_gn_0_32500
LG0	41137345	41139205	LG7600774_pooled_peak_393d	13332	.	76.3556	1333.28	1328.51	1544	Lsat_1_v5_gn_0_46081
LG0	58096827	58097130	LG7600774_pooled_peak_517	750	.	27.3644	75.0961	71.4012	146	Lsat_1_v5_gn_0_2921
LG0	14605831	14606690	LG7600774_pooled_peak_153	194	.	10.0816	19.4296	16.2881	371	Lsat_1_v5_gn_0_18520
LG0	5100557	5101415	LG7600774_pooled_peak_58	220	.	11.0418	22.0664	18.8603	551	Lsat_1_v5_gn_0_32461
LG0	70792073	70792944	LG7600774_pooled_peak_594	14194	.	60.9934	1419.48	1414.57	534	Lsat_1_v5_gn_0_38100
LG0	12876462	12876835	LG7600774_pooled_peak_111	1748	.	39.9321	174.86	170.985	171	Lsat_1_v5_gn_0_14741
LG0	35669130	35669853	LG7600774_pooled_peak_364	207	.	10.5617	20.7384	17.5633	249	Lsat_1_v5_gn_0_29421
LG0	70772419	70772708	LG7600774_pooled_peak_589	364	.	15.5602	36.4628	33.0162	136	Lsat_1_v5_gn_0_38040
LG0	55099521	55102072	LG7600774_pooled_peak_474d	14574	.	82.684	1457.44	1452.48	2093	Lsat_1_v5_gn_4_76420
LG0	70799042	70799381	LG7600774_pooled_peak_597	411	.	8.75303	41.1465	37.6515	149	Lsat_1_v5_gn_0_38160
LG0	75096587	75097758	LG7600774_pooled_peak_627	385	.	13.2083	38.5482	35.0833	491	Lsat_1_v5_gn_0_17700
LG0	33715263	33715662	LG7600774_pooled_peak_351	168	.	9.12147	16.8734	13.8042	194	Lsat_1_v5_gn_0_11681
LG0	40394901	40396036	LG7600774_pooled_peak_390b	1011	.	17.5637	101.131	97.3654	905	Lsat_1_v5_gn_0_47661
LG0	74198878	74199902	LG7600774_pooled_peak_617b	962	.	25.4951	96.2442	92.4902	808	Lsat_1_v5_gn_0_43360
LG0	70776641	70783272	LG7600774_pooled_peak_590d	16415	.	71.2082	1641.5	1636.32	1498	Lsat_1_v5_gn_0_38060
LG0	31345025	31345332	LG7600774_pooled_peak_338	407	.	17.2828	40.7814	37.2875	153	Lsat_1_v5_gn_0_44440
LG0	4357570	4358784	LG7600774_pooled_peak_48	303	.	13.9222	30.3967	27.0295	870	Lsat_1_v5_gn_0_27001
LG0	76703462	76704036	LG7600774_pooled_peak_635	9510	.	59.4319	951.093	946.734	303	Lsat_1_v5_gn_0_32940
LG0	13577677	13578347	LG7600774_pooled_peak_138	3888	.	37.683	388.85	384.811	382	Lsat_1_v5_gn_0_34000
LG0	66367929	66369621	LG7600774_pooled_peak_567a	855	.	30.2449	85.5786	81.8511	212	Lsat_1_v5_gn_0_46700
LG0	56856574	56858364	LG7600774_pooled_peak_506b	286	.	10.7509	28.602	25.2787	1126	Lsat_1_v5_gn_0_20660
LG0	24420248	24421625	LG7600774_pooled_peak_277	447	.	17.0123	44.758	41.2331	817	Lsat_1_v5_gn_0_34861
LG0	86846267	86846870	LG7600774_pooled_peak_695	318	.	14.4023	31.8397	28.4514	270	Lsat_1_v5_gn_0_12940
LG0	47702175	47703088	LG7600774_pooled_peak_424b	7274	.	64.7646	727.445	723.223	705	Lsat_1_v5_gn_0_36480
LG0	66066156	66067406	LG7600774_pooled_peak_566b	194	.	10.0816	19.4296	16.2881	898	Lsat_1_v5_gn_0_19180
LG0	24442548	24442884	LG7600774_pooled_peak_288	321	.	14.1873	32.1274	28.7385	160	Lsat_1_v5_gn_0_34941
LG0	11242350	11248186	LG7600774_pooled_peak_93i	17154	.	78.7164	1715.49	1710.24	4834	Lsat_1_v5_gn_0_44400
LG0	15089530	15090007	LG7600774_pooled_peak_160	424	.	14.1298	42.4494	38.9409	251	Lsat_1_v5_gn_0_16980
LG0	24486601	24487970	LG7600774_pooled_peak_311b	14649	.	62.4825	1464.91	1459.94	1016	Lsat_1_v5_gn_0_35241
LG0	49163171	49164267	LG7600774_pooled_peak_437b	318	.	14.4023	31.8397	28.4514	826	Lsat_1_v5_gn_0_36841
LG0	56744534	56744933	LG7600774_pooled_peak_503	275	.	12.9621	27.5553	24.2378	232	Lsat_1_v5_gn_0_20741
LG0	13626829	13627144	LG7600774_pooled_peak_139	891	.	31.205	89.1287	85.3911	155	Lsat_1_v5_gn_0_21500
LG0	12741439	12742089	LG7600774_pooled_peak_104	181	.	9.60155	18.141	15.0348	271	Lsat_1_v5_gn_0_14580
LG0	80825790	80826357	LG7600774_pooled_peak_659	261	.	12.482	26.1579	22.8669	289	Lsat_1_v5_gn_0_45160
LG0	53329449	53330804	LG7600774_pooled_peak_465b	194	.	10.0816	19.4296	16.2881	1143	Lsat_1_v5_gn_0_11501
LG0	51887195	51888909	LG7600774_pooled_peak_454c	9556	.	20.0843	955.639	951.277	1406	Lsat_1_v5_gn_0_45320
LG0	16284876	16285304	LG7600774_pooled_peak_190	168	.	9.12147	16.8734	13.8042	194	Lsat_1_v5_gn_0_1300
LG0	3448776	3450437	LG7600774_pooled_peak_42b	392	.	16.8027	39.2593	35.7808	1218	Lsat_1_v5_gn_0_47300
LG0	35918498	35918768	LG7600774_pooled_peak_368	176	.	8.99252	17.6242	14.5522	140	Lsat_1_v5_gn_0_45360
LG0	16262884	16263756	LG7600774_pooled_peak_186b	181	.	9.60155	18.141	15.0348	646	Lsat_1_v5_gn_0_1340
LG0	24458629	24459547	LG7600774_pooled_peak_297b	634	.	22.1728	63.4984	59.8511	773	Lsat_1_v5_gn_0_34981
LG0	17179109	17179873	LG7600774_pooled_peak_205	261	.	12.482	26.1579	22.8669	558	Lsat_1_v5_gn_0_840
LG0	27747728	27748455	LG7600774_pooled_peak_323b	803	.	28.8046	80.3051	76.5929	558	Lsat_1_v5_gn_0_46600
LG0	10607203	10608139	LG7600774_pooled_peak_83	362	.	15.8425	36.2523	32.806	389	Lsat_1_v5_gn_0_17081
LG0	60135585	60135935	LG7600774_pooled_peak_529	472	.	17.5741	47.268	43.7187	153	Lsat_1_v5_gn_0_41120
LG0	36107420	36108852	LG7600774_pooled_peak_371c	13850	.	75.7474	1385.01	1380.16	1149	Lsat_1_v5_gn_0_45861
LG0	18933433	18934636	LG7600774_pooled_peak_236	238	.	10.7841	23.8829	20.6432	605	Lsat_1_v5_gn_0_19300
LG0	19578855	19579441	LG7600774_pooled_peak_248	247	.	12.0019	24.7768	21.5126	279	Lsat_1_v5_gn_0_16520
LG0	9295556	9295984	LG7600774_pooled_peak_72	275	.	12.9621	27.5553	24.2378	217	Lsat_1_v5_gn_0_39500
LG0	21979345	21980670	LG7600774_pooled_peak_260	289	.	13.4422	28.9684	25.6266	628	Lsat_1_v5_gn_0_5541
LG0	88658695	88659096	LG7600774_pooled_peak_705	181	.	9.60155	18.141	15.0348	246	Lsat_1_v5_gn_0_24381
LG0	77920313	77920707	LG7600774_pooled_peak_645	1054	.	35.5257	105.421	101.647	186	Lsat_1_v5_gn_0_40341
LG0	4408639	4409728	LG7600774_pooled_peak_51	168	.	9.12147	16.8734	13.8042	605	Lsat_1_v5_gn_0_14341
LG0	55887034	55888149	LG7600774_pooled_peak_498b	234	.	11.5219	23.4128	20.1771	879	Lsat_1_v5_gn_4_76781
LG0	27066667	27067336	LG7600774_pooled_peak_319	318	.	14.4023	31.8397	28.4514	342	Lsat_1_v5_gn_0_28220
LG0	81990364	81992538	LG7600774_pooled_peak_670b	247	.	12.0019	24.7768	21.5126	1177	Lsat_1_v5_gn_0_12080
LG0	10950507	10950821	LG7600774_pooled_peak_86	234	.	11.5219	23.4128	20.1771	168	Lsat_1_v5_gn_0_23901
LG0	52911533	52911990	LG7600774_pooled_peak_460	168	.	9.12147	16.8734	13.8042	263	Lsat_1_v5_gn_0_38960
LG0	24465131	24466049	LG7600774_pooled_peak_301	10695	.	49.1998	1069.57	1065.12	358	Lsat_1_v5_gn_0_35040
LG0	19186920	19187568	LG7600774_pooled_peak_242	189	.	9.18646	18.9629	15.8502	360	Lsat_1_v5_gn_0_26221
LG0	54261770	54262145	LG7600774_pooled_peak_472	1813	.	24.6623	181.36	177.478	185	Lsat_1_v5_gn_0_13881
LG0	74184032	74185196	LG7600774_pooled_peak_616	10168	.	54.7843	1016.87	1012.46	667	Lsat_1_v5_gn_0_46421
LG0	12954623	12955138	LG7600774_pooled_peak_112	226	.	10.3847	22.6277	19.417	317	Lsat_1_v5_gn_0_14861
LG0	69472135	69472570	LG7600774_pooled_peak_580	177	.	8.78704	17.7771	14.7009	222	Lsat_1_v5_gn_0_45900
LG0	56847731	56848428	LG7600774_pooled_peak_505	469	.	19.2031	46.9853	43.4377	209	Lsat_1_v5_gn_0_20681
LG0	74986304	74987547	LG7600774_pooled_peak_626	344	.	13.9794	34.4483	31.0347	677	Lsat_1_v5_gn_0_30981
LG0	43199134	43199702	LG7600774_pooled_peak_403	362	.	15.8425	36.2523	32.806	309	Lsat_1_v5_gn_0_16440
LG0	55822405	55823823	LG7600774_pooled_peak_492a	682	.	25.4441	68.2572	64.5885	219	Lsat_1_v5_gn_4_76660
LG0	17567118	17568245	LG7600774_pooled_peak_223a	181	.	9.60155	18.141	15.0348	542	Lsat_1_v5_gn_0_320
LG0	68865888	68866348	LG7600774_pooled_peak_576	1631	.	44.734	163.101	159.239	240	Lsat_1_v5_gn_0_23500
LG0	40260837	40261298	LG7600774_pooled_peak_385	207	.	10.5617	20.7384	17.5633	221	Lsat_1_v5_gn_0_47721
LG0	34695237	34695694	LG7600774_pooled_peak_359	438	.	18.2429	43.8608	40.3391	228	Lsat_1_v5_gn_0_33640
LG0	70804229	70804518	LG7600774_pooled_peak_600	561	.	16.0739	56.1127	52.5073	150	Lsat_1_v5_gn_0_38241
LG0	323671	324187	LG7600774_pooled_peak_7	181	.	9.60155	18.141	15.0348	264	Lsat_1_v5_gn_0_20981
LG0	352943	353813	LG7600774_pooled_peak_9	226	.	10.3847	22.6277	19.417	594	Lsat_1_v5_gn_0_21000
LG0	24468870	24470700	LG7600774_pooled_peak_303c	12634	.	55.8113	1263.47	1258.8	1243	Lsat_1_v5_gn_0_35060
LG0	22645490	22645914	LG7600774_pooled_peak_267	1138	.	18.9242	113.81	110.02	155	Lsat_1_v5_gn_0_21761
LG0	60398379	60399399	LG7600774_pooled_peak_530b	7922	.	51.7101	792.294	788.035	665	Lsat_1_v5_gn_0_30180
LG0	13173205	13174162	LG7600774_pooled_peak_117b	168	.	9.12147	16.8734	13.8042	678	Lsat_1_v5_gn_0_10900
LG0	84422502	84424899	LG7600774_pooled_peak_681b	19892	.	100.589	1989.2	1983.75	1268	Lsat_1_v5_gn_0_3241
LG0	16269703	16270134	LG7600774_pooled_peak_188	201	.	9.58587	20.1671	17.0194	217	Lsat_1_v5_gn_0_1320
LG0	42333198	42335356	LG7600774_pooled_peak_400a	220	.	11.0418	22.0664	18.8603	202	Lsat_1_v5_gn_0_32100
LG0	11692148	11692970	LG7600774_pooled_peak_97c	194	.	10.0816	19.4296	16.2881	617	Lsat_1_v5_gn_0_10121
LG0	43372597	43372851	LG7600774_pooled_peak_404	334	.	11.9796	33.4873	30.0777	126	Lsat_1_v5_gn_0_41301
LG0	64788388	64790300	LG7600774_pooled_peak_555a	13544	.	56.9537	1354.45	1349.64	344	Lsat_1_v5_gn_0_34560
LG1	76943927	76946078	LG7600774_pooled_peak_3018c	392	.	16.8027	39.2593	35.7808	1904	Lsat_1_v5_gn_1_64221
LG1	78768720	78769459	LG7600774_pooled_peak_3070	234	.	11.5219	23.4128	20.1771	508	Lsat_1_v5_gn_1_66321
LG1	36463362	36464740	LG7600774_pooled_peak_1866a	261	.	12.482	26.1579	22.8669	643	Lsat_1_v5_gn_1_30801
LG1	72040956	72041392	LG7600774_pooled_peak_2922	181	.	9.60155	18.141	15.0348	220	Lsat_1_v5_gn_1_61880
LG1	82761625	82762337	LG7600774_pooled_peak_3194	247	.	12.0019	24.7768	21.5126	247	Lsat_1_v5_gn_1_69340
LG1	72127532	72128387	LG7600774_pooled_peak_2927	454	.	18.723	45.4175	41.8829	183	Lsat_1_v5_gn_1_61441
LG1	44403148	44403880	LG7600774_pooled_peak_2156	548	.	4.84167	54.8376	51.2412	132	Lsat_1_v5_gn_1_38700
LG1	78480148	78481165	LG7600774_pooled_peak_3055b	181	.	9.60155	18.141	15.0348	854	Lsat_1_v5_gn_1_65921
LG1	7421072	7421551	LG7600774_pooled_peak_918	303	.	13.9222	30.3967	27.0295	193	Lsat_1_v5_gn_1_6181
LG1	98054826	98055379	LG7600774_pooled_peak_3443	303	.	12.7812	30.384	27.0295	303	Lsat_1_v5_gn_1_78921
LG1	93750271	93750878	LG7600774_pooled_peak_3392	566	.	22.0835	56.6079	52.9953	242	Lsat_1_v5_gn_1_77340
LG1	26984735	26991904	LG7600774_pooled_peak_1569e	13987	.	62.4187	1398.79	1393.92	1901	Lsat_1_v5_gn_1_23960
LG1	1555607	1556237	LG7600774_pooled_peak_750	1748	.	52.8085	174.858	170.983	336	Lsat_1_v5_gn_1_760
LG1	68991497	68992212	LG7600774_pooled_peak_2827	168	.	9.12147	16.8734	13.8042	267	Lsat_1_v5_gn_1_61061
LG1	113894206	113896448	LG7600774_pooled_peak_3640a	12691	.	60.0588	1269.1	1264.43	508	Lsat_1_v5_gn_1_89001
LG1	18581217	18581813	LG7600774_pooled_peak_1283	247	.	12.0019	24.7768	21.5126	342	Lsat_1_v5_gn_1_16121
LG1	6572986	6573434	LG7600774_pooled_peak_900	347	.	15.3625	34.7679	31.3394	239	Lsat_1_v5_gn_1_5600
LG1	21922855	21923292	LG7600774_pooled_peak_1386	443	.	16.7753	44.3447	40.8205	215	Lsat_1_v5_gn_1_18020
LG1	29043352	29043955	LG7600774_pooled_peak_1638	173	.	6.98712	17.3536	14.2828	332	Lsat_1_v5_gn_1_24581
LG1	40035062	40035869	LG7600774_pooled_peak_2014	181	.	9.60155	18.141	15.0348	568	Lsat_1_v5_gn_1_35381
LG1	82012716	82013370	LG7600774_pooled_peak_3164	469	.	19.2031	46.9853	43.4377	345	Lsat_1_v5_gn_1_69020
LG1	46243787	46244382	LG7600774_pooled_peak_2229	207	.	10.5617	20.7384	17.5633	399	Lsat_1_v5_gn_1_40881
LG1	188839184	188839772	LG7600774_pooled_peak_4264	207	.	10.5617	20.7384	17.5633	293	Lsat_1_v5_gn_1_119341
LG1	210553686	210553973	LG7600774_pooled_peak_4420	189	.	9.18646	18.9629	15.8502	130	Lsat_1_v5_gn_1_128641
LG1	13061050	13062329	LG7600774_pooled_peak_1082	275	.	12.9621	27.5553	24.2378	727	Lsat_1_v5_gn_1_10841
LG1	200000222	200000571	LG7600774_pooled_peak_4352	392	.	16.8027	39.2593	35.7808	160	Lsat_1_v5_gn_1_123241
LG1	116026086	116027095	LG7600774_pooled_peak_3660b	347	.	12.2868	34.7367	31.3222	845	Lsat_1_v5_gn_1_88060
LG1	3006175	3006659	LG7600774_pooled_peak_785	377	.	16.3226	37.7495	34.2869	246	Lsat_1_v5_gn_1_2380
LG1	89546162	89546691	LG7600774_pooled_peak_3328	207	.	10.5617	20.7384	17.5633	159	Lsat_1_v5_gn_1_75020
LG1	45674100	45676232	LG7600774_pooled_peak_2206d	220	.	11.0418	22.0664	18.8603	1874	Lsat_1_v5_gn_1_39841
LG1	93298269	93299259	LG7600774_pooled_peak_3387a	181	.	9.60155	18.141	15.0348	262	Lsat_1_v5_gn_1_77001
LG1	20082240	20082751	LG7600774_pooled_peak_1318	303	.	13.9222	30.3967	27.0295	195	Lsat_1_v5_gn_1_17041
LG1	125562049	125562446	LG7600774_pooled_peak_3820	303	.	13.9222	30.3967	27.0295	190	Lsat_1_v5_gn_1_94280
LG1	187550886	187551225	LG7600774_pooled_peak_4247	247	.	12.0019	24.7768	21.5126	181	Lsat_1_v5_gn_1_119300
LG1	24270511	24271813	LG7600774_pooled_peak_1480	275	.	12.9621	27.5553	24.2378	395	Lsat_1_v5_gn_1_20900
LG1	53350733	53352013	LG7600774_pooled_peak_2414	264	.	11.5829	26.4397	23.1451	603	Lsat_1_v5_gn_1_46500
LG1	22223766	22226402	LG7600774_pooled_peak_1398b	234	.	11.5219	23.4128	20.1771	1051	Lsat_1_v5_gn_1_19340
LG1	89276385	89277397	LG7600774_pooled_peak_3319	1017	.	34.5656	101.758	97.9907	610	Lsat_1_v5_gn_1_74741
LG1	105387839	105388634	LG7600774_pooled_peak_3534	194	.	10.0816	19.4296	16.2881	239	Lsat_1_v5_gn_0_5020
LG1	9788767	9790842	LG7600774_pooled_peak_979b	247	.	12.0019	24.7768	21.5126	556	Lsat_1_v5_gn_1_6801
LG1	47838530	47839282	LG7600774_pooled_peak_2271	220	.	11.0418	22.0664	18.8603	428	Lsat_1_v5_gn_1_41861
LG1	63365137	63365535	LG7600774_pooled_peak_2653	168	.	9.12147	16.8734	13.8042	217	Lsat_1_v5_gn_1_53981
LG1	28878145	28880328	LG7600774_pooled_peak_1622a	234	.	11.5219	23.4128	20.1771	685	Lsat_1_v5_gn_1_24401
LG1	161936132	161936553	LG7600774_pooled_peak_4065	3761	.	62.6346	376.185	372.154	222	Lsat_1_v5_gn_1_110881
LG1	23981729	23982713	LG7600774_pooled_peak_1460a	181	.	9.60155	18.141	15.0348	195	Lsat_1_v5_gn_1_20581
LG1	26662279	26662808	LG7600774_pooled_peak_1557	168	.	9.12147	16.8734	13.8042	306	Lsat_1_v5_gn_1_22481
LG1	17965242	17966300	LG7600774_pooled_peak_1265	275	.	12.9621	27.5553	24.2378	770	Lsat_1_v5_gn_1_15621
LG1	139161740	139162509	LG7600774_pooled_peak_3923	439	.	16.1104	43.9226	40.4007	478	Lsat_1_v5_gn_1_99060
LG1	83490348	83490817	LG7600774_pooled_peak_3209	207	.	10.5617	20.7384	17.5633	243	Lsat_1_v5_gn_1_69980
LG1	75780657	75781474	LG7600774_pooled_peak_2995b	347	.	15.3625	34.7679	31.3394	615	Lsat_1_v5_gn_1_62880
LG1	57670614	57671305	LG7600774_pooled_peak_2507	189	.	9.18646	18.9629	15.8502	232	Lsat_1_v5_gn_1_49481
LG1	5914441	5915626	LG7600774_pooled_peak_884	234	.	11.5219	23.4128	20.1771	983	Lsat_1_v5_gn_1_5340
LG1	59765019	59765393	LG7600774_pooled_peak_2552	194	.	10.0816	19.4296	16.2881	204	Lsat_1_v5_gn_1_51221
LG1	125495669	125496122	LG7600774_pooled_peak_3810	194	.	10.0816	19.4296	16.2881	266	Lsat_1_v5_gn_1_94401
LG1	102511813	102512558	LG7600774_pooled_peak_3497	485	.	19.6832	48.5637	45.0043	394	Lsat_1_v5_gn_1_84280
LG1	39226209	39226990	LG7600774_pooled_peak_1974	201	.	9.58587	20.1671	17.0194	251	Lsat_1_v5_gn_1_33740
LG1	39617896	39619283	LG7600774_pooled_peak_1995a	261	.	12.482	26.1579	22.8669	376	Lsat_1_v5_gn_1_34061
LG1	46502435	46502742	LG7600774_pooled_peak_2236	318	.	14.4023	31.8397	28.4514	151	Lsat_1_v5_gn_1_40781
LG1	3370407	3371487	LG7600774_pooled_peak_803b	175	.	9.22354	17.5172	14.4456	623	Lsat_1_v5_gn_1_2081
LG1	78561676	78562301	LG7600774_pooled_peak_3059	168	.	9.12147	16.8734	13.8042	172	Lsat_1_v5_gn_1_66000
LG1	11510043	11510748	LG7600774_pooled_peak_1029	220	.	11.0418	22.0664	18.8603	460	Lsat_1_v5_gn_1_9801
LG1	28582911	28584491	LG7600774_pooled_peak_1612	838	.	29.7648	83.8138	80.0913	620	Lsat_1_v5_gn_1_24181
LG1	87234905	87235292	LG7600774_pooled_peak_3282	168	.	9.12147	16.8734	13.8042	193	Lsat_1_v5_gn_1_72301
LG1	2702875	2703422	LG7600774_pooled_peak_773	458	.	17.1747	45.8013	42.2646	273	Lsat_1_v5_gn_1_2200
LG1	17524210	17524693	LG7600774_pooled_peak_1245	469	.	19.2031	46.9853	43.4377	198	Lsat_1_v5_gn_1_14841
LG1	49775775	49776158	LG7600774_pooled_peak_2335	5826	.	16.2809	582.616	578.471	186	Lsat_1_v5_gn_1_44340
LG1	114181920	114182371	LG7600774_pooled_peak_3648	533	.	21.1234	53.3608	49.7681	214	Lsat_1_v5_gn_1_88520
LG1	66863573	66864317	LG7600774_pooled_peak_2769	472	.	17.5741	47.268	43.7187	366	Lsat_1_v5_gn_1_58221
LG1	17326275	17327110	LG7600774_pooled_peak_1235	194	.	10.0816	19.4296	16.2881	239	Lsat_1_v5_gn_1_14961
LG1	176488612	176488938	LG7600774_pooled_peak_4183	213	.	7.98528	21.3829	18.206	163	Lsat_1_v5_gn_1_117060
LG1	9120213	9121189	LG7600774_pooled_peak_973	615	.	23.5238	61.5482	57.9096	746	Lsat_1_v5_gn_1_7281
LG1	58828759	58829471	LG7600774_pooled_peak_2526	261	.	12.482	26.1579	22.8669	375	Lsat_1_v5_gn_1_50801
LG1	63559740	63560187	LG7600774_pooled_peak_2661	407	.	17.2828	40.7814	37.2875	234	Lsat_1_v5_gn_1_53680
LG1	79654635	79655057	LG7600774_pooled_peak_3092	207	.	10.5617	20.7384	17.5633	220	Lsat_1_v5_gn_1_67800
LG1	31616635	31619114	LG7600774_pooled_peak_1744a	622	.	12.614	62.231	58.5911	260	Lsat_1_v5_gn_1_27981
LG1	85583160	85583966	LG7600774_pooled_peak_3258	261	.	12.482	26.1579	22.8669	241	Lsat_1_v5_gn_1_72761
LG1	24376005	24376900	LG7600774_pooled_peak_1482b	407	.	17.2828	40.7814	37.2875	542	Lsat_1_v5_gn_1_20120
LG1	43875995	43878539	LG7600774_pooled_peak_2133f	303	.	13.9222	30.3967	27.0295	2322	Lsat_1_v5_gn_1_37860
LG1	10113301	10113816	LG7600774_pooled_peak_992	207	.	10.5617	20.7384	17.5633	327	Lsat_1_v5_gn_1_8340
LG1	116041303	116041889	LG7600774_pooled_peak_3665	698	.	14.2114	69.8276	66.1554	163	Lsat_1_v5_gn_1_88141
LG1	171873254	171873887	LG7600774_pooled_peak_4150	220	.	11.0418	22.0664	18.8603	176	Lsat_1_v5_gn_1_114861
LG1	29794652	29797442	LG7600774_pooled_peak_1660e	303	.	12.7888	30.3972	27.03	2469	Lsat_1_v5_gn_1_25441
LG1	95706620	95707250	LG7600774_pooled_peak_3426	262	.	10.1366	26.2313	22.9396	399	Lsat_1_v5_gn_1_80260
LG1	5532926	5534141	LG7600774_pooled_peak_876	238	.	10.7841	23.8829	20.6432	490	Lsat_1_v5_gn_1_4060
LG1	80499397	80500747	LG7600774_pooled_peak_3118b	183	.	7.23666	18.3395	15.2329	1047	Lsat_1_v5_gn_1_66741
LG1	98511631	98512704	LG7600774_pooled_peak_3452	168	.	9.12147	16.8734	13.8042	810	Lsat_1_v5_gn_1_80660
LG1	13159318	13160107	LG7600774_pooled_peak_1089	220	.	11.0418	22.0664	18.8603	276	Lsat_1_v5_gn_1_10721
LG1	79793370	79794562	LG7600774_pooled_peak_3098a	207	.	10.5617	20.7384	17.5633	383	Lsat_1_v5_gn_1_68261
LG1	87074732	87075137	LG7600774_pooled_peak_3270	261	.	12.482	26.1579	22.8669	224	Lsat_1_v5_gn_1_71980
LG1	122179733	122184059	LG7600774_pooled_peak_3749e	3207	.	27.6558	320.748	316.752	2148	Lsat_1_v5_gn_1_92840
LG1	160439483	160441386	LG7600774_pooled_peak_4063b	582	.	22.5636	58.2456	54.624	1650	Lsat_1_v5_gn_1_109200
LG1	39494830	39495799	LG7600774_pooled_peak_1991	177	.	8.78704	17.7771	14.7009	236	Lsat_1_v5_gn_1_34020
LG1	72637854	72638384	LG7600774_pooled_peak_2939	220	.	11.0418	22.0664	18.8603	250	Lsat_1_v5_gn_1_65000
LG1	54394189	54394615	LG7600774_pooled_peak_2436	168	.	9.12147	16.8734	13.8042	171	Lsat_1_v5_gn_1_47161
LG1	202676772	202677214	LG7600774_pooled_peak_4372	168	.	9.12147	16.8734	13.8042	227	Lsat_1_v5_gn_1_123460
LG1	14816751	14817409	LG7600774_pooled_peak_1155	1626	.	37.7819	162.606	158.745	440	Lsat_1_v5_gn_1_13241
LG1	136981362	136981623	LG7600774_pooled_peak_3914	829	.	2.56548	82.9718	79.2529	120	Lsat_1_v5_gn_1_100981
LG1	78594637	78595592	LG7600774_pooled_peak_3065b	347	.	15.3625	34.7679	31.3394	456	Lsat_1_v5_gn_1_66101
LG1	84416308	84416723	LG7600774_pooled_peak_3232	194	.	10.0816	19.4296	16.2881	209	Lsat_1_v5_gn_1_70440
LG1	191562969	191564071	LG7600774_pooled_peak_4280a	438	.	18.2429	43.8608	40.3391	404	Lsat_1_v5_gn_1_123061
LG1	31284380	31285909	LG7600774_pooled_peak_1731a	261	.	12.482	26.1579	22.8669	783	Lsat_1_v5_gn_1_27140
LG1	1243196	1245976	LG7600774_pooled_peak_745e	1017	.	34.5656	101.758	97.9907	2419	Lsat_1_v5_gn_1_221
LG1	43802148	43802509	LG7600774_pooled_peak_2129	181	.	9.60155	18.141	15.0348	162	Lsat_1_v5_gn_1_37941
LG1	44081942	44085164	LG7600774_pooled_peak_2141b	517	.	20.6433	51.7517	48.1699	791	Lsat_1_v5_gn_1_37680
LG1	195532426	195532803	LG7600774_pooled_peak_4316	3071	.	47.4868	307.108	303.121	191	Lsat_1_v5_gn_1_121661
LG1	9953775	9954720	LG7600774_pooled_peak_984	235	.	6.41506	23.5646	20.3283	300	Lsat_1_v5_gn_1_6760
LG1	166273922	166274633	LG7600774_pooled_peak_4095	318	.	14.4023	31.8397	28.4514	358	Lsat_1_v5_gn_1_111521
LG1	116134210	116134633	LG7600774_pooled_peak_3671	194	.	10.0816	19.4296	16.2881	203	Lsat_1_v5_gn_1_86441
LG1	36420076	36420594	LG7600774_pooled_peak_1864	332	.	14.8824	33.297	29.8883	226	Lsat_1_v5_gn_1_30721
LG1	193894506	193895146	LG7600774_pooled_peak_4300	220	.	11.0418	22.0664	18.8603	267	Lsat_1_v5_gn_1_124960
LG1	52575515	52576101	LG7600774_pooled_peak_2404	438	.	18.2429	43.8608	40.3391	325	Lsat_1_v5_gn_1_45900
LG1	166604	167490	LG7600774_pooled_peak_718	1089	.	27.9524	108.954	105.174	529	Lsat_1_v5_gn_1_1361
LG1	55385031	55385788	LG7600774_pooled_peak_2455	247	.	12.0019	24.7768	21.5126	468	Lsat_1_v5_gn_1_48821
LG1	8751139	8751743	LG7600774_pooled_peak_958	168	.	9.12147	16.8734	13.8042	349	Lsat_1_v5_gn_1_8940
LG1	30180576	30181427	LG7600774_pooled_peak_1683a	275	.	12.9621	27.5553	24.2378	220	Lsat_1_v5_gn_1_26021
LG1	64685022	64685382	LG7600774_pooled_peak_2686	220	.	11.0418	22.0664	18.8603	183	Lsat_1_v5_gn_1_55960
LG1	26385422	26387825	LG7600774_pooled_peak_1544e	238	.	10.7841	23.8829	20.6432	2158	Lsat_1_v5_gn_1_22221
LG1	70593067	70593969	LG7600774_pooled_peak_2881	277	.	11.9823	27.7404	24.42	695	Lsat_1_v5_gn_1_59001
LG1	93504115	93505247	LG7600774_pooled_peak_3389a	234	.	11.5219	23.4128	20.1771	301	Lsat_1_v5_gn_1_77140
LG1	60987134	60988349	LG7600774_pooled_peak_2592b	303	.	13.9222	30.3967	27.0295	701	Lsat_1_v5_gn_1_51840
LG1	33729755	33733048	LG7600774_pooled_peak_1810f	194	.	10.0816	19.4296	16.2881	2420	Lsat_1_v5_gn_1_32980
LG1	76857338	76857712	LG7600774_pooled_peak_3009	247	.	12.0019	24.7768	21.5126	213	Lsat_1_v5_gn_1_64100
LG1	24126455	24127459	LG7600774_pooled_peak_1469	220	.	11.0418	22.0664	18.8603	729	Lsat_1_v5_gn_1_20761
LG1	80555961	80556930	LG7600774_pooled_peak_3121	181	.	9.60155	18.141	15.0348	192	Lsat_1_v5_gn_1_66841
LG1	142485484	142486389	LG7600774_pooled_peak_3962b	377	.	16.3226	37.7495	34.2869	508	Lsat_1_v5_gn_1_104541
LG1	71226676	71227093	LG7600774_pooled_peak_2900	4326	.	69.8712	432.634	428.569	220	Lsat_1_v5_gn_1_61800
LG1	69513426	69515771	LG7600774_pooled_peak_2835b	181	.	9.60155	18.141	15.0348	911	Lsat_1_v5_gn_1_58781
LG1	116045103	116045543	LG7600774_pooled_peak_3668	559	.	16.7475	55.9252	52.3203	195	Lsat_1_v5_gn_1_88180
LG1	209302531	209303198	LG7600774_pooled_peak_4412	207	.	10.5617	20.7384	17.5633	235	Lsat_1_v5_gn_1_126900
LG1	59074056	59074356	LG7600774_pooled_peak_2538	278	.	9.48252	27.8187	24.4977	152	Lsat_1_v5_gn_1_50480
LG1	11796984	11797544	LG7600774_pooled_peak_1042	220	.	11.0418	22.0664	18.8603	389	Lsat_1_v5_gn_5_101481
LG1	15873144	15874150	LG7600774_pooled_peak_1183b	220	.	11.0418	22.0664	18.8603	743	Lsat_1_v5_gn_1_14381
LG1	1843108	1844068	LG7600774_pooled_peak_754b	16005	.	64.7072	1600.55	1595.41	657	Lsat_1_v5_gn_1_1101
LG1	80318541	80318919	LG7600774_pooled_peak_3112	275	.	12.9621	27.5553	24.2378	201	Lsat_1_v5_gn_1_66460
LG1	66648094	66648560	LG7600774_pooled_peak_2757	671	.	22.7664	67.1514	63.4884	214	Lsat_1_v5_gn_1_58461
LG1	77377004	77377420	LG7600774_pooled_peak_3035	220	.	11.0418	22.0664	18.8603	199	Lsat_1_v5_gn_1_65461
LG1	212985825	212986743	LG7600774_pooled_peak_4447a	220	.	11.0418	22.0664	18.8603	402	Lsat_1_v5_gn_1_130060
LG1	150049291	150049780	LG7600774_pooled_peak_4013	168	.	9.12147	16.8734	13.8042	152	Lsat_1_v5_gn_1_105761
LG1	47662529	47663408	LG7600774_pooled_peak_2263b	347	.	15.3625	34.7679	31.3394	604	Lsat_1_v5_gn_1_41060
LG1	202361020	202361708	LG7600774_pooled_peak_4370	290	.	12.3817	29.0553	25.7108	364	Lsat_1_v5_gn_1_123660
LG1	116902481	116904088	LG7600774_pooled_peak_3683a	251	.	11.1835	25.1537	21.8855	208	Lsat_1_v5_gn_1_85820
LG1	89447447	89448029	LG7600774_pooled_peak_3326	247	.	12.0019	24.7768	21.5126	245	Lsat_1_v5_gn_1_74980
LG1	13397799	13398293	LG7600774_pooled_peak_1094	213	.	9.98528	21.389	18.2086	237	Lsat_1_v5_gn_1_11520
LG1	148979218	148979599	LG7600774_pooled_peak_4000	220	.	11.0418	22.0664	18.8603	167	Lsat_1_v5_gn_1_105461
LG1	21501223	21501996	LG7600774_pooled_peak_1364	927	.	32.1652	92.7053	88.9585	312	Lsat_1_v5_gn_1_18461
LG1	3742637	3743929	LG7600774_pooled_peak_824a	443	.	16.7753	44.3447	40.8205	236	Lsat_1_v5_gn_1_3021
LG1	67017055	67018998	LG7600774_pooled_peak_2778a	275	.	12.9621	27.5553	24.2378	192	Lsat_1_v5_gn_1_57020
LG1	122140654	122140961	LG7600774_pooled_peak_3746	194	.	10.0816	19.4296	16.2881	142	Lsat_1_v5_gn_1_92860
LG1	43638799	43639255	LG7600774_pooled_peak_2126	213	.	9.98528	21.389	18.2086	231	Lsat_1_v5_gn_1_38141
LG1	115652845	115653506	LG7600774_pooled_peak_3656	458	.	17.1747	45.8013	42.2646	186	Lsat_1_v5_gn_1_87640
LG1	117548180	117549955	LG7600774_pooled_peak_3687a	392	.	16.8027	39.2593	35.7808	684	Lsat_1_v5_gn_1_86860
LG1	88593038	88593579	LG7600774_pooled_peak_3307	168	.	9.12147	16.8734	13.8042	321	Lsat_1_v5_gn_1_75420
LG1	127023061	127023966	LG7600774_pooled_peak_3833	220	.	11.0418	22.0664	18.8603	715	Lsat_1_v5_gn_1_96101
LG1	173306212	173306847	LG7600774_pooled_peak_4165	226	.	10.3847	22.6277	19.417	429	Lsat_1_v5_gn_1_115501
LG1	59365214	59365686	LG7600774_pooled_peak_2549	247	.	12.0019	24.7768	21.5126	322	Lsat_1_v5_gn_1_50180
LG1	45261240	45262442	LG7600774_pooled_peak_2187a	168	.	9.12147	16.8734	13.8042	212	Lsat_1_v5_gn_1_39541
LG1	506902	508200	LG7600774_pooled_peak_722c	220	.	11.0418	22.0664	18.8603	1080	Lsat_1_v5_gn_1_1181
LG1	119531590	119532056	LG7600774_pooled_peak_3710	168	.	9.12147	16.8734	13.8042	213	Lsat_1_v5_gn_1_92080
LG1	18977503	18978396	LG7600774_pooled_peak_1297	377	.	16.3226	37.7495	34.2869	390	Lsat_1_v5_gn_1_16460
LG1	57277632	57278298	LG7600774_pooled_peak_2493	168	.	9.12147	16.8734	13.8042	305	Lsat_1_v5_gn_1_48460
LG1	198580875	198581174	LG7600774_pooled_peak_4342	207	.	10.5617	20.7384	17.5633	154	Lsat_1_v5_gn_1_127920
LG1	1113762	1114593	LG7600774_pooled_peak_740	168	.	9.12147	16.8734	13.8042	633	Lsat_1_v5_gn_1_300
LG1	112985222	112985628	LG7600774_pooled_peak_3627	207	.	10.5617	20.7384	17.5633	205	Lsat_1_v5_gn_1_88221
LG1	43943456	43945414	LG7600774_pooled_peak_2136a	181	.	9.60155	18.141	15.0348	220	Lsat_1_v5_gn_1_37841
LG1	86526054	86528833	LG7600774_pooled_peak_3264c	187	.	9.68472	18.773	15.6643	1169	Lsat_1_v5_gn_1_73121
LG1	91542177	91542661	LG7600774_pooled_peak_3357	181	.	9.60155	18.141	15.0348	159	Lsat_1_v5_gn_1_73620
LG1	192533595	192535209	LG7600774_pooled_peak_4282a	454	.	18.723	45.4175	41.8829	251	Lsat_1_v5_gn_1_127780
LG1	11859904	11862151	LG7600774_pooled_peak_1051b	332	.	14.8824	33.297	29.8883	533	Lsat_1_v5_gn_5_101580
LG1	102238762	102239383	LG7600774_pooled_peak_3491	207	.	10.5617	20.7384	17.5633	222	Lsat_1_v5_gn_1_82301
LG1	170935679	170936216	LG7600774_pooled_peak_4141	1017	.	34.5656	101.758	97.9907	267	Lsat_1_v5_gn_1_113260
LG1	66763834	66766063	LG7600774_pooled_peak_2761c	275	.	12.9621	27.5553	24.2378	970	Lsat_1_v5_gn_1_58340
LG1	24525000	24525596	LG7600774_pooled_peak_1487	181	.	9.60155	18.141	15.0348	380	Lsat_1_v5_gn_1_20280
LG1	68945111	68945706	LG7600774_pooled_peak_2826	3291	.	45.1819	329.148	325.146	380	Lsat_1_v5_gn_1_61120
LG1	36537693	36538477	LG7600774_pooled_peak_1871	247	.	12.0019	24.7768	21.5126	318	Lsat_1_v5_gn_1_30900
LG1	15751568	15753971	LG7600774_pooled_peak_1173a	31766	.	12.6549	3176.66	3170.51	570	Lsat_1_v5_gn_1_14200
LG1	22068446	22068837	LG7600774_pooled_peak_1390	194	.	10.0816	19.4296	16.2881	187	Lsat_1_v5_gn_1_18521
LG1	23654878	23655319	LG7600774_pooled_peak_1445	194	.	10.0816	19.4296	16.2881	257	Lsat_1_v5_gn_1_20540
LG1	98604238	98606527	LG7600774_pooled_peak_3453a	234	.	11.5219	23.4128	20.1771	266	Lsat_1_v5_gn_1_80580
LG1	109920766	109921546	LG7600774_pooled_peak_3582	392	.	16.8027	39.2593	35.7808	523	Lsat_1_v5_gn_1_87300
LG1	12852679	12854482	LG7600774_pooled_peak_1069a	428	.	16.3759	42.8982	39.3875	275	Lsat_1_v5_gn_1_10521
LG1	25801987	25802967	LG7600774_pooled_peak_1529	168	.	9.12147	16.8734	13.8042	523	Lsat_1_v5_gn_1_21861
LG1	125668020	125668444	LG7600774_pooled_peak_3824	194	.	10.0816	19.4296	16.2881	206	Lsat_1_v5_gn_1_94101
LG1	94667767	94668693	LG7600774_pooled_peak_3410	247	.	12.0019	24.7768	21.5126	391	Lsat_1_v5_gn_1_78580
LG1	110500374	110501401	LG7600774_pooled_peak_3590a	517	.	20.6433	51.7517	48.1699	296	Lsat_1_v5_gn_1_89881
LG1	163506849	163507417	LG7600774_pooled_peak_4072	220	.	11.0418	22.0664	18.8603	216	Lsat_1_v5_gn_1_110041
LG1	57079076	57079541	LG7600774_pooled_peak_2484	168	.	9.12147	16.8734	13.8042	258	Lsat_1_v5_gn_1_48540
LG1	113195502	113196478	LG7600774_pooled_peak_3632	615	.	23.5238	61.5482	57.9096	284	Lsat_1_v5_gn_1_89461
LG1	14098092	14098483	LG7600774_pooled_peak_1133	234	.	11.5219	23.4128	20.1771	191	Lsat_1_v5_gn_1_12340
LG1	79622951	79623877	LG7600774_pooled_peak_3089	362	.	15.8425	36.2523	32.806	261	Lsat_1_v5_gn_1_67761
LG1	40790940	40791604	LG7600774_pooled_peak_2045	207	.	10.5617	20.7384	17.5633	415	Lsat_1_v5_gn_1_36260
LG1	85020274	85020913	LG7600774_pooled_peak_3250	168	.	9.12147	16.8734	13.8042	193	Lsat_1_v5_gn_1_73301
LG1	21358033	21358785	LG7600774_pooled_peak_1359	438	.	18.2429	43.8608	40.3391	473	Lsat_1_v5_gn_1_17701
LG1	23634895	23636271	LG7600774_pooled_peak_1443a	207	.	10.5617	20.7384	17.5633	466	Lsat_1_v5_gn_1_19921
LG1	3463389	3464267	LG7600774_pooled_peak_810a	1349	.	29.705	134.955	131.13	167	Lsat_1_v5_gn_1_2660
LG1	49296005	49296690	LG7600774_pooled_peak_2314	261	.	12.482	26.1579	22.8669	356	Lsat_1_v5_gn_1_43181
LG1	11627646	11628329	LG7600774_pooled_peak_1033	247	.	12.0019	24.7768	21.5126	196	Lsat_1_v5_gn_1_9880
LG1	16300129	16301160	LG7600774_pooled_peak_1201a	168	.	9.12147	16.8734	13.8042	355	Lsat_1_v5_gn_1_13700
LG1	24620724	24621588	LG7600774_pooled_peak_1491a	303	.	13.9222	30.3967	27.0295	207	Lsat_1_v5_gn_1_20400
LG1	148796300	148796899	LG7600774_pooled_peak_3996	168	.	9.12147	16.8734	13.8042	344	Lsat_1_v5_gn_1_105600
LG1	14744507	14744972	LG7600774_pooled_peak_1149	289	.	13.4422	28.9684	25.6266	243	Lsat_1_v5_gn_1_13200
LG1	142806693	142807874	LG7600774_pooled_peak_3969	168	.	9.12147	16.8734	13.8042	289	Lsat_1_v5_gn_1_104941
LG1	111849241	111849608	LG7600774_pooled_peak_3615	168	.	9.12147	16.8734	13.8042	168	Lsat_1_v5_gn_1_90541
LG1	116770811	116771119	LG7600774_pooled_peak_3681	1121	.	22.4827	112.171	108.384	164	Lsat_1_v5_gn_1_86140
LG1	61748699	61749225	LG7600774_pooled_peak_2624	318	.	14.4023	31.8397	28.4514	257	Lsat_1_v5_gn_1_53040
LG1	95905840	95907219	LG7600774_pooled_peak_3428a	1510	.	47.0476	151.046	147.199	250	Lsat_1_v5_gn_1_80200
LG1	68741780	68742105	LG7600774_pooled_peak_2824	181	.	9.60155	18.141	15.0348	164	Lsat_1_v5_gn_1_61221
LG1	33712071	33713297	LG7600774_pooled_peak_1807c	303	.	13.9222	30.3967	27.0295	977	Lsat_1_v5_gn_1_33020
LG1	33363389	33363932	LG7600774_pooled_peak_1795	220	.	11.0418	22.0664	18.8603	335	Lsat_1_v5_gn_1_29301
LG1	133974281	133974712	LG7600774_pooled_peak_3877	359	.	12.594	35.9969	32.5637	214	Lsat_1_v5_gn_1_100740
LG1	197940931	197941844	LG7600774_pooled_peak_4333a	238	.	10.7841	23.8829	20.6432	329	Lsat_1_v5_gn_1_121061
LG1	73074570	73077481	LG7600774_pooled_peak_2964d	2220	.	63.8503	222.034	218.113	2262	Lsat_1_v5_gn_1_64481
LG1	91923168	91923582	LG7600774_pooled_peak_3363	168	.	9.12147	16.8734	13.8042	226	Lsat_1_v5_gn_1_76540
LG1	24645370	24645743	LG7600774_pooled_peak_1496	318	.	14.4023	31.8397	28.4514	176	Lsat_1_v5_gn_1_20940
LG1	28110240	28111612	LG7600774_pooled_peak_1600b	303	.	13.9222	30.3967	27.0295	1126	Lsat_1_v5_gn_1_23100
LG1	5397424	5397755	LG7600774_pooled_peak_866	168	.	9.12147	16.8734	13.8042	152	Lsat_1_v5_gn_1_4221
LG1	38797372	38797872	LG7600774_pooled_peak_1954	234	.	11.5219	23.4128	20.1771	187	Lsat_1_v5_gn_1_33260
LG1	9040746	9041136	LG7600774_pooled_peak_970	320	.	13.3668	32.0476	28.6589	172	Lsat_1_v5_gn_1_8240
LG1	13064920	13065912	LG7600774_pooled_peak_1084	547	.	19.5711	54.7432	51.1469	298	Lsat_1_v5_gn_1_10820
LG1	119572620	119573461	LG7600774_pooled_peak_3711a	3873	.	20.9638	387.371	383.333	287	Lsat_1_v5_gn_1_92020
LG1	117795952	117796977	LG7600774_pooled_peak_3693	234	.	11.5219	23.4128	20.1771	179	Lsat_1_v5_gn_1_86980
LG1	9172551	9173833	LG7600774_pooled_peak_974b	177	.	8.78704	17.7771	14.7009	959	Lsat_1_v5_gn_1_7161
LG1	90938078	90939602	LG7600774_pooled_peak_3347a	423	.	17.7629	42.3153	38.8075	351	Lsat_1_v5_gn_1_76260
LG1	46353589	46353923	LG7600774_pooled_peak_2233	566	.	22.0835	56.6079	52.9953	171	Lsat_1_v5_gn_1_40820
LG1	168194705	168195174	LG7600774_pooled_peak_4119	362	.	15.8425	36.2523	32.806	262	Lsat_1_v5_gn_1_112881
LG1	73738841	73739901	LG7600774_pooled_peak_2973a	2609	.	54.369	260.993	257.041	202	Lsat_1_v5_gn_1_62740
LG1	27469442	27471500	LG7600774_pooled_peak_1581a	168	.	9.12147	16.8734	13.8042	564	Lsat_1_v5_gn_1_23701
LG1	36620748	36621269	LG7600774_pooled_peak_1874	201	.	9.58587	20.1671	17.0194	208	Lsat_1_v5_gn_1_30941
LG1	31637865	31638706	LG7600774_pooled_peak_1748	247	.	12.0019	24.7768	21.5126	253	Lsat_1_v5_gn_1_27961
LG1	3663548	3665082	LG7600774_pooled_peak_817a	16414	.	77.4717	1641.41	1636.23	317	Lsat_1_v5_gn_1_2880
LG1	186552528	186553067	LG7600774_pooled_peak_4240	785	.	28.3246	78.5614	74.855	219	Lsat_1_v5_gn_1_119700
LG1	81322179	81323099	LG7600774_pooled_peak_3154	183	.	7.98641	18.363	15.2555	440	Lsat_1_v5_gn_1_68601
LG1	68585316	68586699	LG7600774_pooled_peak_2821d	207	.	10.5617	20.7384	17.5633	1108	Lsat_1_v5_gn_1_60340
LG1	32571135	32571831	LG7600774_pooled_peak_1765	181	.	9.60155	18.141	15.0348	346	Lsat_1_v5_gn_1_29560
LG1	79164908	79165244	LG7600774_pooled_peak_3079	985	.	18.6897	98.545	94.7845	166	Lsat_1_v5_gn_1_67041
LG1	28996322	28997065	LG7600774_pooled_peak_1633	501	.	20.1632	50.1526	46.5823	306	Lsat_1_v5_gn_1_24560
LG1	124655783	124656253	LG7600774_pooled_peak_3777	303	.	13.9222	30.3967	27.0295	208	Lsat_1_v5_gn_1_93741
LG1	67715594	67716261	LG7600774_pooled_peak_2803	423	.	17.7629	42.3153	38.8075	437	Lsat_1_v5_gn_1_57701
LG1	57152242	57152963	LG7600774_pooled_peak_2488	332	.	14.8824	33.297	29.8883	321	Lsat_1_v5_gn_1_48520
LG1	123178699	123179668	LG7600774_pooled_peak_3761a	181	.	9.60155	18.141	15.0348	211	Lsat_1_v5_gn_1_93280
LG1	28956561	28957237	LG7600774_pooled_peak_1628	194	.	10.0816	19.4296	16.2881	427	Lsat_1_v5_gn_1_24481
LG1	94021524	94023263	LG7600774_pooled_peak_3398a	213	.	9.98528	21.389	18.2086	623	Lsat_1_v5_gn_1_77880
LG1	66787818	66789111	LG7600774_pooled_peak_2764a	168	.	9.12147	16.8734	13.8042	339	Lsat_1_v5_gn_1_58280
LG1	44401801	44402896	LG7600774_pooled_peak_2155b	25703	.	12.9199	2570.39	2564.55	588	Lsat_1_v5_gn_1_38660
LG1	105758860	105760115	LG7600774_pooled_peak_3546a	289	.	13.4422	28.9684	25.6266	181	Lsat_1_v5_gn_1_83041
LG1	164829861	164830577	LG7600774_pooled_peak_4081	168	.	9.12147	16.8734	13.8042	178	Lsat_1_v5_gn_1_109360
LG1	10406488	10407021	LG7600774_pooled_peak_1001	277	.	11.9823	27.7404	24.42	275	Lsat_1_v5_gn_1_7480
LG1	8973299	8973752	LG7600774_pooled_peak_966	533	.	21.1234	53.3608	49.7681	214	Lsat_1_v5_gn_1_8080
LG1	22358908	22359922	LG7600774_pooled_peak_1399	289	.	13.4422	28.9684	25.6266	803	Lsat_1_v5_gn_1_19541
LG1	53880379	53880820	LG7600774_pooled_peak_2424	168	.	9.12147	16.8734	13.8042	195	Lsat_1_v5_gn_1_46781
LG1	22681923	22682384	LG7600774_pooled_peak_1411	168	.	9.12147	16.8734	13.8042	292	Lsat_1_v5_gn_1_19240
LG1	22481156	22481613	LG7600774_pooled_peak_1402	247	.	12.0019	24.7768	21.5126	233	Lsat_1_v5_gn_1_19640
LG1	59896775	59897147	LG7600774_pooled_peak_2559	303	.	13.9222	30.3967	27.0295	168	Lsat_1_v5_gn_1_52741
LG1	194909871	194910378	LG7600774_pooled_peak_4311	392	.	16.8027	39.2593	35.7808	229	Lsat_1_v5_gn_1_124601
LG1	116036933	116039264	LG7600774_pooled_peak_3663c	3518	.	31.2591	351.844	347.828	1463	Lsat_1_v5_gn_1_88101
LG1	187885913	187886280	LG7600774_pooled_peak_4251	168	.	9.12147	16.8734	13.8042	185	Lsat_1_v5_gn_1_120581
LG1	3459120	3459551	LG7600774_pooled_peak_807	10149	.	160.957	1014.99	1010.59	204	Lsat_1_v5_gn_1_2620
LG1	41024779	41025520	LG7600774_pooled_peak_2058	407	.	17.2828	40.7814	37.2875	219	Lsat_1_v5_gn_1_36380
LG1	151638128	151638550	LG7600774_pooled_peak_4023	220	.	11.0418	22.0664	18.8603	180	Lsat_1_v5_gn_1_105980
LG1	88037098	88037647	LG7600774_pooled_peak_3293a	1847	.	23.2046	184.758	180.873	152	Lsat_1_v5_gn_1_75900
LG1	16137981	16141631	LG7600774_pooled_peak_1198d	168	.	9.12147	16.8734	13.8042	3126	Lsat_1_v5_gn_1_13380
LG1	90612509	90613387	LG7600774_pooled_peak_3339	414	.	15.9764	41.4622	37.9654	279	Lsat_1_v5_gn_1_74341
LG1	23329356	23329665	LG7600774_pooled_peak_1434	382	.	11.7284	38.2159	34.752	149	Lsat_1_v5_gn_1_19821
LG1	34838536	34839437	LG7600774_pooled_peak_1826	261	.	12.482	26.1579	22.8669	661	Lsat_1_v5_gn_1_32200
LG1	13845429	13846443	LG7600774_pooled_peak_1112b	407	.	17.2828	40.7814	37.2875	633	Lsat_1_v5_gn_1_11300
LG1	89049636	89051566	LG7600774_pooled_peak_3313a	189	.	9.18646	18.9629	15.8502	570	Lsat_1_v5_gn_1_75101
LG1	66897559	66898702	LG7600774_pooled_peak_2774b	234	.	11.5219	23.4128	20.1771	887	Lsat_1_v5_gn_1_58180
LG1	181710499	181713412	LG7600774_pooled_peak_4205d	3253	.	28.5792	325.319	321.32	2136	Lsat_1_v5_gn_1_118620
LG1	102860755	102861236	LG7600774_pooled_peak_3504	227	.	9.21509	22.7731	19.5609	245	Lsat_1_v5_gn_1_84061
LG1	206600729	206601162	LG7600774_pooled_peak_4392	181	.	9.60155	18.141	15.0348	234	Lsat_1_v5_gn_1_123741
LG1	130164537	130165189	LG7600774_pooled_peak_3853	194	.	10.0816	19.4296	16.2881	173	Lsat_1_v5_gn_1_97640
LG1	83677247	83679345	LG7600774_pooled_peak_3213b	438	.	18.2429	43.8608	40.3391	1594	Lsat_1_v5_gn_1_70060
LG1	24159631	24160160	LG7600774_pooled_peak_1471	194	.	10.0816	19.4296	16.2881	221	Lsat_1_v5_gn_1_20800
LG1	15854252	15855101	LG7600774_pooled_peak_1180	181	.	9.60155	18.141	15.0348	237	Lsat_1_v5_gn_1_14320
LG1	88499988	88500491	LG7600774_pooled_peak_3303	207	.	10.5617	20.7384	17.5633	152	Lsat_1_v5_gn_1_75561
LG1	20666969	20667377	LG7600774_pooled_peak_1332	261	.	12.482	26.1579	22.8669	207	Lsat_1_v5_gn_1_17000
LG1	15924946	15925783	LG7600774_pooled_peak_1186	303	.	13.9222	30.3967	27.0295	282	Lsat_1_v5_gn_1_13901
LG1	17669547	17671239	LG7600774_pooled_peak_1253c	303	.	13.9222	30.3967	27.0295	1337	Lsat_1_v5_gn_1_15440
LG1	37801135	37802425	LG7600774_pooled_peak_1911b	261	.	12.482	26.1579	22.8669	1007	Lsat_1_v5_gn_1_31280
LG1	39875908	39876531	LG7600774_pooled_peak_2005	289	.	13.4422	28.9684	25.6266	440	Lsat_1_v5_gn_1_35061
LG1	12973542	12973981	LG7600774_pooled_peak_1076	669	.	13.2526	66.992	63.3297	187	Lsat_1_v5_gn_1_11080
LG1	31253133	31254109	LG7600774_pooled_peak_1727	485	.	19.6832	48.5637	45.0043	296	Lsat_1_v5_gn_1_27080
LG1	20947195	20947735	LG7600774_pooled_peak_1343	181	.	9.60155	18.141	15.0348	256	Lsat_1_v5_gn_1_18980
LG1	162240752	162241023	LG7600774_pooled_peak_4066	239	.	9.52226	23.9122	20.6716	141	Lsat_1_v5_gn_1_110661
LG1	199201960	199202443	LG7600774_pooled_peak_4350	347	.	15.3625	34.7679	31.3394	212	Lsat_1_v5_gn_1_121280
LG1	40098368	40099197	LG7600774_pooled_peak_2016	207	.	10.5617	20.7384	17.5633	257	Lsat_1_v5_gn_1_35400
LG1	134901161	134901721	LG7600774_pooled_peak_3879	194	.	10.0816	19.4296	16.2881	378	Lsat_1_v5_gn_1_100060
LG1	11936939	11937494	LG7600774_pooled_peak_1057	207	.	10.5617	20.7384	17.5633	299	Lsat_1_v5_gn_1_10041
LG1	82360291	82361122	LG7600774_pooled_peak_3178	207	.	10.5617	20.7384	17.5633	252	Lsat_1_v5_gn_1_71460
LG1	44407555	44408010	LG7600774_pooled_peak_2157	22259	.	18.755	2225.97	2220.36	218	Lsat_1_v5_gn_1_38720
LG1	19909841	19911237	LG7600774_pooled_peak_1316b	194	.	10.0816	19.4296	16.2881	1162	Lsat_1_v5_gn_1_17120
LG1	7481167	7484120	LG7600774_pooled_peak_921c	454	.	18.723	45.4175	41.8829	1472	Lsat_1_v5_gn_1_6001
LG1	103506013	103506607	LG7600774_pooled_peak_3506	234	.	11.5219	23.4128	20.1771	334	Lsat_1_v5_gn_1_83900
LG1	30524608	30525078	LG7600774_pooled_peak_1697	275	.	12.9621	27.5553	24.2378	224	Lsat_1_v5_gn_1_26361
LG1	30441214	30441867	LG7600774_pooled_peak_1692	303	.	13.9222	30.3967	27.0295	309	Lsat_1_v5_gn_1_26300
LG1	144702386	144702872	LG7600774_pooled_peak_3978	194	.	10.0816	19.4296	16.2881	290	Lsat_1_v5_gn_1_104881
LG1	77350618	77352113	LG7600774_pooled_peak_3031a	1463	.	41.1393	146.395	142.554	418	Lsat_1_v5_gn_1_65421
LG1	63279159	63279715	LG7600774_pooled_peak_2646	423	.	17.7629	42.3153	38.8075	273	Lsat_1_v5_gn_1_54160
LG1	8549404	8550716	LG7600774_pooled_peak_953a	275	.	12.9621	27.5553	24.2378	244	Lsat_1_v5_gn_1_8801
LG1	66456255	66456855	LG7600774_pooled_peak_2743	220	.	11.0418	22.0664	18.8603	200	Lsat_1_v5_gn_1_56881
LG1	61479499	61480224	LG7600774_pooled_peak_2610	201	.	9.58587	20.1671	17.0194	482	Lsat_1_v5_gn_1_51960
LG1	66404167	66404564	LG7600774_pooled_peak_2737	181	.	9.60155	18.141	15.0348	222	Lsat_1_v5_gn_1_56901
LG1	122048950	122049384	LG7600774_pooled_peak_3745	9212	.	83.966	921.232	916.892	230	Lsat_1_v5_gn_1_91461
LG1	75459089	75459476	LG7600774_pooled_peak_2991	238	.	3.87813	23.8283	20.5917	228	Lsat_1_v5_gn_1_63401
LG1	89089750	89090401	LG7600774_pooled_peak_3317	175	.	9.22354	17.5172	14.4456	486	Lsat_1_v5_gn_1_75060
LG1	172053364	172054177	LG7600774_pooled_peak_4155	247	.	12.0019	24.7768	21.5126	202	Lsat_1_v5_gn_1_114741
LG1	98212839	98213348	LG7600774_pooled_peak_3447	469	.	19.2031	46.9853	43.4377	220	Lsat_1_v5_gn_1_78900
LG1	26973987	26975940	LG7600774_pooled_peak_1564a	12389	.	76.6663	1239	1234.36	260	Lsat_1_v5_gn_1_24001
LG1	82579498	82580440	LG7600774_pooled_peak_3188	181	.	9.60155	18.141	15.0348	689	Lsat_1_v5_gn_1_71681
LG1	139104563	139105071	LG7600774_pooled_peak_3921	286	.	10.7509	28.602	25.2787	311	Lsat_1_v5_gn_1_99180
LG1	23514265	23514778	LG7600774_pooled_peak_1439	716	.	26.4043	71.661	67.9788	289	Lsat_1_v5_gn_1_20080
LG1	125461632	125462383	LG7600774_pooled_peak_3809	168	.	9.12147	16.8734	13.8042	380	Lsat_1_v5_gn_1_94481
LG1	82686015	82686500	LG7600774_pooled_peak_3192	423	.	17.7629	42.3153	38.8075	265	Lsat_1_v5_gn_1_71701
LG1	51124	55037	LG7600774_pooled_peak_713a	17271	.	90.001	1727.13	1721.88	343	Lsat_1_v5_gn_1_1441
LG1	64895406	64895774	LG7600774_pooled_peak_2694	247	.	12.0019	24.7768	21.5126	193	Lsat_1_v5_gn_1_55800
LG1	141659646	141660087	LG7600774_pooled_peak_3953	247	.	12.0019	24.7768	21.5126	245	Lsat_1_v5_gn_1_104440
LG1	45639892	45640430	LG7600774_pooled_peak_2205	168	.	9.12147	16.8734	13.8042	279	Lsat_1_v5_gn_1_39860
LG1	149081530	149081920	LG7600774_pooled_peak_4003	318	.	14.4023	31.8397	28.4514	193	Lsat_1_v5_gn_1_105400
LG1	152529740	152530599	LG7600774_pooled_peak_4026	289	.	13.4422	28.9684	25.6266	602	Lsat_1_v5_gn_1_106881
LG1	50902682	50903772	LG7600774_pooled_peak_2371b	501	.	20.1632	50.1526	46.5823	617	Lsat_1_v5_gn_1_42920
LG1	23260690	23261247	LG7600774_pooled_peak_1430	207	.	10.5617	20.7384	17.5633	261	Lsat_1_v5_gn_1_19840
LG1	39338727	39341234	LG7600774_pooled_peak_1985c	392	.	16.8027	39.2593	35.7808	1575	Lsat_1_v5_gn_1_33901
LG1	5649859	5650290	LG7600774_pooled_peak_881	168	.	9.12147	16.8734	13.8042	230	Lsat_1_v5_gn_1_4861
LG1	40462563	40464032	LG7600774_pooled_peak_2025a	407	.	17.2828	40.7814	37.2875	300	Lsat_1_v5_gn_1_34581
LG1	179623868	179624585	LG7600774_pooled_peak_4195	201	.	9.58587	20.1671	17.0194	497	Lsat_1_v5_gn_1_117561
LG1	61439286	61439895	LG7600774_pooled_peak_2606	168	.	9.12147	16.8734	13.8042	197	Lsat_1_v5_gn_1_51980
LG1	94315171	94316505	LG7600774_pooled_peak_3407c	332	.	14.8824	33.297	29.8883	898	Lsat_1_v5_gn_1_77681
LG1	102624261	102625105	LG7600774_pooled_peak_3499b	234	.	11.5219	23.4128	20.1771	640	Lsat_1_v5_gn_1_84200
LG1	206959800	206960846	LG7600774_pooled_peak_4400b	289	.	13.4422	28.9684	25.6266	690	Lsat_1_v5_gn_1_122940
LG1	65578494	65579369	LG7600774_pooled_peak_2714	1240	.	40.3265	124.076	120.268	442	Lsat_1_v5_gn_1_56061
LG1	162810592	162811417	LG7600774_pooled_peak_4070	377	.	16.3226	37.7495	34.2869	408	Lsat_1_v5_gn_1_110140
LG1	4262721	4263399	LG7600774_pooled_peak_844	181	.	9.60155	18.141	15.0348	252	Lsat_1_v5_gn_1_3701
LG1	33169337	33172254	LG7600774_pooled_peak_1778f	261	.	12.482	26.1579	22.8669	2534	Lsat_1_v5_gn_1_28600
LG1	47995167	47995987	LG7600774_pooled_peak_2275b	927	.	32.1652	92.7053	88.9585	524	Lsat_1_v5_gn_1_42121
LG1	36229346	36229935	LG7600774_pooled_peak_1853	194	.	10.0816	19.4296	16.2881	381	Lsat_1_v5_gn_1_30640
LG1	11932710	11933296	LG7600774_pooled_peak_1055	347	.	15.3625	34.7679	31.3394	311	Lsat_1_v5_gn_1_10021
LG1	172492111	172493405	LG7600774_pooled_peak_4162c	501	.	20.1632	50.1526	46.5823	1064	Lsat_1_v5_gn_1_115140
LG1	39383004	39383503	LG7600774_pooled_peak_1986	194	.	10.0816	19.4296	16.2881	205	Lsat_1_v5_gn_1_33920
LG1	70725001	70727028	LG7600774_pooled_peak_2888a	194	.	10.0816	19.4296	16.2881	571	Lsat_1_v5_gn_1_59261
LG1	5408063	5409977	LG7600774_pooled_peak_870	517	.	20.6433	51.7517	48.1699	970	Lsat_1_v5_gn_1_4180
LG1	63646239	63646793	LG7600774_pooled_peak_2668	226	.	10.3847	22.6277	19.417	373	Lsat_1_v5_gn_1_53600
LG1	150472124	150472550	LG7600774_pooled_peak_4018	303	.	13.9222	30.3967	27.0295	209	Lsat_1_v5_gn_1_106241
LG1	35583636	35584760	LG7600774_pooled_peak_1844b	347	.	15.3625	34.7679	31.3394	884	Lsat_1_v5_gn_1_30300
LG1	78920191	78920687	LG7600774_pooled_peak_3077	582	.	22.5636	58.2456	54.624	251	Lsat_1_v5_gn_1_66441
LG1	62574825	62575418	LG7600774_pooled_peak_2635	1210	.	35.5476	121.096	117.293	251	Lsat_1_v5_gn_1_54640
LG1	116030356	116036544	LG7600774_pooled_peak_3662n	3368	.	16.6206	336.856	332.85	5858	Lsat_1_v5_gn_1_88080
LG1	101317861	101318274	LG7600774_pooled_peak_3486	485	.	19.6832	48.5637	45.0043	158	Lsat_1_v5_gn_1_82261
LG1	33705935	33706588	LG7600774_pooled_peak_1806	733	.	26.8843	73.3747	69.6861	291	Lsat_1_v5_gn_1_33040
LG1	95224950	95225596	LG7600774_pooled_peak_3424	207	.	10.5617	20.7384	17.5633	214	Lsat_1_v5_gn_1_77960
LG1	127744089	127744669	LG7600774_pooled_peak_3840	881	.	15.967	88.1099	84.3761	407	Lsat_1_v5_gn_1_96161
LG1	113332600	113335430	LG7600774_pooled_peak_3635c	362	.	15.8425	36.2523	32.806	1472	Lsat_1_v5_gn_1_89400
LG1	150054596	150055836	LG7600774_pooled_peak_4014b	168	.	9.12147	16.8734	13.8042	1026	Lsat_1_v5_gn_1_105740
LG1	94538867	94539820	LG7600774_pooled_peak_3409	168	.	9.12147	16.8734	13.8042	752	Lsat_1_v5_gn_1_78600
LG1	57376902	57377582	LG7600774_pooled_peak_2497	275	.	12.9621	27.5553	24.2378	317	Lsat_1_v5_gn_1_48281
LG1	168611165	168612037	LG7600774_pooled_peak_4122b	261	.	12.482	26.1579	22.8669	452	Lsat_1_v5_gn_1_112261
LG1	23152059	23153363	LG7600774_pooled_peak_1426a	332	.	14.8824	33.297	29.8883	373	Lsat_1_v5_gn_1_19141
LG1	15582582	15584002	LG7600774_pooled_peak_1167a	362	.	15.8425	36.2523	32.806	617	Lsat_1_v5_gn_1_14020
LG1	35148461	35148815	LG7600774_pooled_peak_1830	1834	.	29.214	183.488	179.604	181	Lsat_1_v5_gn_1_30041
LG1	20196652	20197526	LG7600774_pooled_peak_1326	372	.	12.9011	37.2674	33.8171	503	Lsat_1_v5_gn_1_16900
LG1	123992965	123993738	LG7600774_pooled_peak_3769a	275	.	12.9621	27.5553	24.2378	198	Lsat_1_v5_gn_1_95060
LG1	201129452	201130166	LG7600774_pooled_peak_4360	181	.	9.60155	18.141	15.0348	451	Lsat_1_v5_gn_1_122360
LG1	38124584	38124956	LG7600774_pooled_peak_1939	247	.	12.0019	24.7768	21.5126	191	Lsat_1_v5_gn_1_29780
LG1	82343659	82344287	LG7600774_pooled_peak_3176	234	.	11.5219	23.4128	20.1771	190	Lsat_1_v5_gn_1_71420
LG1	3665266	3666505	LG7600774_pooled_peak_818b	15203	.	107.744	1520.37	1515.32	630	Lsat_1_v5_gn_1_2900
LG1	194716571	194717127	LG7600774_pooled_peak_4309	168	.	9.12147	16.8734	13.8042	317	Lsat_1_v5_gn_1_124521
LG1	66594221	66597962	LG7600774_pooled_peak_2754a	207	.	10.5617	20.7384	17.5633	364	Lsat_1_v5_gn_1_58521
LG1	93264457	93265081	LG7600774_pooled_peak_3383	407	.	17.2828	40.7814	37.2875	394	Lsat_1_v5_gn_1_76940
LG1	4996437	4997077	LG7600774_pooled_peak_854	963	.	33.1253	96.3076	92.5522	239	Lsat_1_v5_gn_1_3521
LG1	59267024	59268516	LG7600774_pooled_peak_2547b	275	.	12.9621	27.5553	24.2378	1173	Lsat_1_v5_gn_1_50141
LG1	125311981	125312771	LG7600774_pooled_peak_3795	194	.	10.0816	19.4296	16.2881	545	Lsat_1_v5_gn_1_94501
LG1	72617000	72617529	LG7600774_pooled_peak_2938	549	.	21.6035	54.9796	51.3767	203	Lsat_1_v5_gn_1_65041
LG1	54542594	54545159	LG7600774_pooled_peak_2445a	716	.	26.4043	71.661	67.9788	337	Lsat_1_v5_gn_1_47320
LG1	31166939	31167263	LG7600774_pooled_peak_1721	303	.	12.7812	30.384	27.0295	180	Lsat_1_v5_gn_1_27020
LG1	37918896	37919626	LG7600774_pooled_peak_1918	168	.	9.12147	16.8734	13.8042	522	Lsat_1_v5_gn_1_31180
LG1	159698444	159698889	LG7600774_pooled_peak_4056	168	.	9.12147	16.8734	13.8042	220	Lsat_1_v5_gn_1_109481
LG1	181829361	181830218	LG7600774_pooled_peak_4210	207	.	10.5617	20.7384	17.5633	434	Lsat_1_v5_gn_1_118520
LG1	6875271	6877099	LG7600774_pooled_peak_909b	168	.	9.12147	16.8734	13.8042	728	Lsat_1_v5_gn_1_5681
LG1	66890290	66892178	LG7600774_pooled_peak_2771b	347	.	15.3625	34.7679	31.3394	841	Lsat_1_v5_gn_1_58201
LG1	33500653	33502496	LG7600774_pooled_peak_1798a	247	.	12.0019	24.7768	21.5126	527	Lsat_1_v5_gn_1_29060
LG1	38025684	38026172	LG7600774_pooled_peak_1936	344	.	13.9794	34.4483	31.0347	246	Lsat_1_v5_gn_1_29661
LG1	8471331	8471793	LG7600774_pooled_peak_946	275	.	12.9621	27.5553	24.2378	213	Lsat_1_v5_gn_1_8721
LG1	5506676	5507575	LG7600774_pooled_peak_875b	785	.	28.3246	78.5614	74.855	625	Lsat_1_v5_gn_1_4081
LG1	38357308	38358297	LG7600774_pooled_peak_1942b	632	.	24.0039	63.2127	59.5661	765	Lsat_1_v5_gn_1_34281
LG1	50843265	50843873	LG7600774_pooled_peak_2362	189	.	9.18646	18.9629	15.8502	249	Lsat_1_v5_gn_1_43780
LG1	24646021	24647911	LG7600774_pooled_peak_1497a	392	.	16.8027	39.2593	35.7808	301	Lsat_1_v5_gn_1_20960
LG1	69596397	69596892	LG7600774_pooled_peak_2842	3551	.	59.8896	355.145	351.127	190	Lsat_1_v5_gn_1_59840
LG1	7318682	7319078	LG7600774_pooled_peak_916	220	.	11.0418	22.0664	18.8603	206	Lsat_1_v5_gn_1_6300
LG1	118127357	118128780	LG7600774_pooled_peak_3700a	220	.	11.0418	22.0664	18.8603	255	Lsat_1_v5_gn_1_90860
LG1	210601188	210601912	LG7600774_pooled_peak_4421a	168	.	9.12147	16.8734	13.8042	187	Lsat_1_v5_gn_1_128660
LG1	34705769	34707683	LG7600774_pooled_peak_1821b	289	.	13.4422	28.9684	25.6266	1131	Lsat_1_v5_gn_1_32360
LG1	112903245	112903723	LG7600774_pooled_peak_3624	181	.	9.60155	18.141	15.0348	182	Lsat_1_v5_gn_1_87400
LG1	69933537	69934607	LG7600774_pooled_peak_2862	168	.	9.12147	16.8734	13.8042	613	Lsat_1_v5_gn_1_58640
LG1	1483058	1483390	LG7600774_pooled_peak_749	181	.	9.60155	18.141	15.0348	163	Lsat_1_v5_gn_1_101
LG1	5167111	5169621	LG7600774_pooled_peak_859a	168	.	9.12147	16.8734	13.8042	467	Lsat_1_v5_gn_1_4460
LG1	138064810	138065427	LG7600774_pooled_peak_3920	345	.	11.2053	34.5086	31.0949	363	Lsat_1_v5_gn_1_98780
LG1	20108757	20109493	LG7600774_pooled_peak_1319	220	.	11.0418	22.0664	18.8603	396	Lsat_1_v5_gn_1_16840
LG1	181707497	181709008	LG7600774_pooled_peak_4203b	1282	.	24.7268	128.257	124.442	578	Lsat_1_v5_gn_1_118640
LG1	69605991	69607730	LG7600774_pooled_peak_2843d	423	.	17.7629	42.3153	38.8075	1417	Lsat_1_v5_gn_1_59781
LG1	26233515	26234396	LG7600774_pooled_peak_1537a	226	.	10.3847	22.6277	19.417	227	Lsat_1_v5_gn_1_22080
LG1	75568139	75568947	LG7600774_pooled_peak_2994	168	.	9.12147	16.8734	13.8042	356	Lsat_1_v5_gn_1_62320
LG1	59294349	59296156	LG7600774_pooled_peak_2548b	582	.	22.5636	58.2456	54.624	1390	Lsat_1_v5_gn_1_50160
LG1	81220719	81221424	LG7600774_pooled_peak_3149	220	.	11.0418	22.0664	18.8603	394	Lsat_1_v5_gn_1_67340
LG1	119289318	119290013	LG7600774_pooled_peak_3707	372	.	14.7782	37.2195	33.7696	353	Lsat_1_v5_gn_1_92241
LG1	82526894	82529371	LG7600774_pooled_peak_3183a	533	.	21.1234	53.3608	49.7681	504	Lsat_1_v5_gn_1_71580
LG1	118470495	118471329	LG7600774_pooled_peak_3703	194	.	10.0816	19.4296	16.2881	668	Lsat_1_v5_gn_1_90700
LG1	84041286	84044134	LG7600774_pooled_peak_3215c	347	.	15.3625	34.7679	31.3394	1432	Lsat_1_v5_gn_1_69121
LG1	15797068	15798185	LG7600774_pooled_peak_1176a	289	.	13.4422	28.9684	25.6266	282	Lsat_1_v5_gn_1_14260
LG1	69521633	69522567	LG7600774_pooled_peak_2836	377	.	16.3226	37.7495	34.2869	545	Lsat_1_v5_gn_1_58760
LG1	19858090	19861192	LG7600774_pooled_peak_1315b	303	.	13.9222	30.3967	27.0295	785	Lsat_1_v5_gn_1_17221
LG1	142370204	142370954	LG7600774_pooled_peak_3960	12722	.	58.0538	1272.24	1267.55	418	Lsat_1_v5_gn_1_104560
LG1	11018436	11018953	LG7600774_pooled_peak_1015	377	.	16.3226	37.7495	34.2869	234	Lsat_1_v5_gn_1_9280
LG1	18905237	18905689	LG7600774_pooled_peak_1294	332	.	14.8824	33.297	29.8883	287	Lsat_1_v5_gn_1_16440
LG1	17347620	17348975	LG7600774_pooled_peak_1240a	347	.	15.3625	34.7679	31.3394	306	Lsat_1_v5_gn_1_14940
LG1	72954118	72954650	LG7600774_pooled_peak_2955	472	.	18.9083	47.2489	43.7008	334	Lsat_1_v5_gn_1_64601
LG1	82368576	82369281	LG7600774_pooled_peak_3179	207	.	10.5617	20.7384	17.5633	523	Lsat_1_v5_gn_1_71481
LG1	92099757	92100582	LG7600774_pooled_peak_3370	392	.	16.8027	39.2593	35.7808	484	Lsat_1_v5_gn_1_76340
LG1	116579831	116581144	LG7600774_pooled_peak_3678a	207	.	10.5617	20.7384	17.5633	220	Lsat_1_v5_gn_1_86180
LG1	55790874	55791246	LG7600774_pooled_peak_2469	2528	.	40.9731	252.894	248.948	158	Lsat_1_v5_gn_1_49561
LG1	82899405	82900001	LG7600774_pooled_peak_3198	332	.	14.8824	33.297	29.8883	331	Lsat_1_v5_gn_1_69440
LG1	81139725	81140760	LG7600774_pooled_peak_3139a	181	.	9.60155	18.141	15.0348	336	Lsat_1_v5_gn_1_67440
LG1	59965663	59968589	LG7600774_pooled_peak_2566d	207	.	10.5617	20.7384	17.5633	2575	Lsat_1_v5_gn_1_52580
LG1	111754262	111754569	LG7600774_pooled_peak_3614	981	.	33.6054	98.1181	94.3587	156	Lsat_1_v5_gn_1_90600
LG1	135243381	135244068	LG7600774_pooled_peak_3889	181	.	9.60155	18.141	15.0348	295	Lsat_1_v5_gn_1_98641
LG1	72976030	72976426	LG7600774_pooled_peak_2959	181	.	9.60155	18.141	15.0348	204	Lsat_1_v5_gn_1_64561
LG1	25594595	25595680	LG7600774_pooled_peak_1524	517	.	20.6433	51.7517	48.1699	428	Lsat_1_v5_gn_1_21660
LG1	111514715	111515995	LG7600774_pooled_peak_3608b	207	.	10.5617	20.7384	17.5633	1056	Lsat_1_v5_gn_1_89581
LG1	7029806	7030610	LG7600774_pooled_peak_911b	504	.	15.9728	50.4984	46.926	645	Lsat_1_v5_gn_1_4961
LG1	102321995	102322597	LG7600774_pooled_peak_3493	168	.	9.12147	16.8734	13.8042	383	Lsat_1_v5_gn_1_84401
LG1	5330125	5331947	LG7600774_pooled_peak_862c	332	.	14.8824	33.297	29.8883	881	Lsat_1_v5_gn_1_4321
LG1	26645943	26646703	LG7600774_pooled_peak_1551	423	.	17.7629	42.3153	38.8075	388	Lsat_1_v5_gn_1_22421
LG1	26011542	26011971	LG7600774_pooled_peak_1534	873	.	30.7249	87.3503	83.6179	210	Lsat_1_v5_gn_1_21940
LG1	44409326	44410006	LG7600774_pooled_peak_2159	1346	.	14.036	134.618	130.793	305	Lsat_1_v5_gn_1_38741
LG1	165773323	165775184	LG7600774_pooled_peak_4088a	423	.	17.7629	42.3153	38.8075	610	Lsat_1_v5_gn_1_111141
LG1	119756995	119757340	LG7600774_pooled_peak_3735	238	.	10.7841	23.8829	20.6432	183	Lsat_1_v5_gn_1_91760
LG1	54440997	54441829	LG7600774_pooled_peak_2439	220	.	11.0418	22.0664	18.8603	652	Lsat_1_v5_gn_1_47221
LG1	72862254	72862803	LG7600774_pooled_peak_2950	194	.	10.0816	19.4296	16.2881	248	Lsat_1_v5_gn_1_64661
LG1	104200408	104201119	LG7600774_pooled_peak_3518	501	.	20.1632	50.1526	46.5823	304	Lsat_1_v5_gn_1_83600
LG1	72830535	72831216	LG7600774_pooled_peak_2947	733	.	26.8843	73.3747	69.6861	228	Lsat_1_v5_gn_1_64681
LG1	65724430	65724891	LG7600774_pooled_peak_2723	207	.	10.5617	20.7384	17.5633	206	Lsat_1_v5_gn_1_56140
LG1	66504905	66505341	LG7600774_pooled_peak_2748	220	.	11.0418	22.0664	18.8603	202	Lsat_1_v5_gn_1_58621
LG1	139631048	139632174	LG7600774_pooled_peak_3931	207	.	10.5617	20.7384	17.5633	701	Lsat_1_v5_gn_1_101201
LG1	16700571	16701565	LG7600774_pooled_peak_1212b	1121	.	36.433	112.114	108.327	722	Lsat_1_v5_gn_1_14540
LG1	39972216	39974584	LG7600774_pooled_peak_2011b	624	.	21.5682	62.4378	58.7968	928	Lsat_1_v5_gn_1_35241
LG1	47661456	47662335	LG7600774_pooled_peak_2262	407	.	17.2828	40.7814	37.2875	255	Lsat_1_v5_gn_1_41100
LG1	4129355	4129872	LG7600774_pooled_peak_832	181	.	9.60155	18.141	15.0348	240	Lsat_1_v5_gn_1_3320
LG1	38973519	38974103	LG7600774_pooled_peak_1968	275	.	12.9621	27.5553	24.2378	408	Lsat_1_v5_gn_1_33441
LG1	16301830	16303211	LG7600774_pooled_peak_1202a	168	.	9.12147	16.8734	13.8042	412	Lsat_1_v5_gn_1_13680
LG1	5146324	5146584	LG7600774_pooled_peak_858	205	.	8.60075	20.5377	17.3886	125	Lsat_1_v5_gn_1_4500
LG1	111223765	111227067	LG7600774_pooled_peak_3596b	392	.	16.8027	39.2593	35.7808	906	Lsat_1_v5_gn_1_89661
LG1	149743360	149743793	LG7600774_pooled_peak_4012	220	.	11.0418	22.0664	18.8603	255	Lsat_1_v5_gn_1_105840
LG1	212038253	212039843	LG7600774_pooled_peak_4438c	1719	.	17.9136	171.975	168.103	1219	Lsat_1_v5_gn_1_129200
LG1	48938110	48938743	LG7600774_pooled_peak_2304	261	.	12.482	26.1579	22.8669	264	Lsat_1_v5_gn_1_42980
LG1	124004088	124005273	LG7600774_pooled_peak_3771	3225	.	17.6058	322.57	318.573	562	Lsat_1_v5_gn_1_95121
LG1	50635693	50638338	LG7600774_pooled_peak_2351b	598	.	23.0437	59.8924	56.2623	1022	Lsat_1_v5_gn_1_43420
LG1	30167197	30168687	LG7600774_pooled_peak_1679b	423	.	17.7629	42.3153	38.8075	623	Lsat_1_v5_gn_1_26001
LG1	57537524	57540427	LG7600774_pooled_peak_2502a	168	.	9.12147	16.8734	13.8042	581	Lsat_1_v5_gn_1_50041
LG1	22386342	22388778	LG7600774_pooled_peak_1401a	201	.	9.58587	20.1671	17.0194	462	Lsat_1_v5_gn_1_19560
LG1	159756110	159757786	LG7600774_pooled_peak_4057b	392	.	16.8027	39.2593	35.7808	801	Lsat_1_v5_gn_1_109500
LG1	43507995	43510015	LG7600774_pooled_peak_2116b	501	.	20.1632	50.1526	46.5823	1328	Lsat_1_v5_gn_1_38321
LG1	193811401	193812219	LG7600774_pooled_peak_4295	347	.	15.3625	34.7679	31.3394	492	Lsat_1_v5_gn_1_124861
LG1	6748328	6749944	LG7600774_pooled_peak_905c	3498	.	17.4059	349.825	345.811	1320	Lsat_1_v5_gn_1_5820
LG1	54482687	54483404	LG7600774_pooled_peak_2443	213	.	9.98528	21.389	18.2086	476	Lsat_1_v5_gn_1_47261
LG1	83484320	83486184	LG7600774_pooled_peak_3206b	181	.	9.60155	18.141	15.0348	567	Lsat_1_v5_gn_1_69961
LG1	162392369	162395654	LG7600774_pooled_peak_4068f	323	.	14.2965	32.3114	28.9214	2856	Lsat_1_v5_gn_1_108561
LG1	32037191	32037574	LG7600774_pooled_peak_1759	234	.	11.5219	23.4128	20.1771	225	Lsat_1_v5_gn_1_27700
LG1	45340911	45341796	LG7600774_pooled_peak_2191	247	.	12.0019	24.7768	21.5126	588	Lsat_1_v5_gn_1_39500
LG1	69829393	69831798	LG7600774_pooled_peak_2854c	194	.	10.0816	19.4296	16.2881	1611	Lsat_1_v5_gn_1_59520
LG1	10104134	10104695	LG7600774_pooled_peak_991	247	.	12.0019	24.7768	21.5126	269	Lsat_1_v5_gn_1_8361
LG1	4276681	4277554	LG7600774_pooled_peak_847b	168	.	9.12147	16.8734	13.8042	694	Lsat_1_v5_gn_1_3720
LG1	84289180	84290146	LG7600774_pooled_peak_3227a	226	.	10.3847	22.6277	19.417	362	Lsat_1_v5_gn_1_70280
LG1	111404250	111404767	LG7600774_pooled_peak_3601	168	.	9.12147	16.8734	13.8042	190	Lsat_1_v5_gn_1_89521
LG1	30380339	30381146	LG7600774_pooled_peak_1691	392	.	16.8027	39.2593	35.7808	276	Lsat_1_v5_gn_1_26140
LG1	10792795	10793787	LG7600774_pooled_peak_1014b	187	.	9.68472	18.773	15.6643	772	Lsat_1_v5_gn_1_9061
LG1	80679740	80681237	LG7600774_pooled_peak_3125c	181	.	9.60155	18.141	15.0348	1207	Lsat_1_v5_gn_1_66980
LG1	77647447	77648337	LG7600774_pooled_peak_3045	168	.	9.12147	16.8734	13.8042	620	Lsat_1_v5_gn_1_65581
LG1	79075707	79076179	LG7600774_pooled_peak_3078	332	.	14.8824	33.297	29.8883	228	Lsat_1_v5_gn_1_67140
LG1	198392753	198394993	LG7600774_pooled_peak_4339a	642	.	23.6176	64.2683	60.6191	777	Lsat_1_v5_gn_1_125981
LG1	41466247	41466753	LG7600774_pooled_peak_2070	234	.	11.5219	23.4128	20.1771	290	Lsat_1_v5_gn_1_36980
LG1	105271050	105271418	LG7600774_pooled_peak_3532	181	.	9.60155	18.141	15.0348	164	Lsat_1_v5_gn_0_5041
LG1	63371155	63371723	LG7600774_pooled_peak_2656	207	.	10.5617	20.7384	17.5633	345	Lsat_1_v5_gn_1_53961
LG1	33558641	33559451	LG7600774_pooled_peak_1800	247	.	12.0019	24.7768	21.5126	571	Lsat_1_v5_gn_1_29020
LG1	91987474	91989421	LG7600774_pooled_peak_3367d	332	.	14.8824	33.297	29.8883	1603	Lsat_1_v5_gn_1_76480
LG1	111350991	111351578	LG7600774_pooled_peak_3599	469	.	19.2031	46.9853	43.4377	248	Lsat_1_v5_gn_1_89600
LG1	54371849	54374286	LG7600774_pooled_peak_2434c	168	.	9.12147	16.8734	13.8042	1913	Lsat_1_v5_gn_1_47140
LG1	23842820	23843857	LG7600774_pooled_peak_1455b	247	.	12.0019	24.7768	21.5126	770	Lsat_1_v5_gn_1_20480
LG1	51873970	51874268	LG7600774_pooled_peak_2394	168	.	9.12147	16.8734	13.8042	148	Lsat_1_v5_gn_0_18240
LG1	39871057	39872074	LG7600774_pooled_peak_2004	213	.	9.98528	21.389	18.2086	325	Lsat_1_v5_gn_1_35040
LG1	17072804	17074768	LG7600774_pooled_peak_1220a	332	.	14.8824	33.297	29.8883	691	Lsat_1_v5_gn_1_15221
LG1	60414654	60415027	LG7600774_pooled_peak_2573	261	.	12.482	26.1579	22.8669	189	Lsat_1_v5_gn_1_51360
LG1	159972474	159974149	LG7600774_pooled_peak_4060a	168	.	9.12147	16.8734	13.8042	347	Lsat_1_v5_gn_1_109620
LG1	46879750	46881271	LG7600774_pooled_peak_2244c	194	.	10.0816	19.4296	16.2881	1301	Lsat_1_v5_gn_1_41680
LG1	20721995	20722495	LG7600774_pooled_peak_1334	181	.	9.60155	18.141	15.0348	186	Lsat_1_v5_gn_1_18740
LG1	49437160	49437946	LG7600774_pooled_peak_2320	438	.	18.2429	43.8608	40.3391	440	Lsat_1_v5_gn_1_44000
LG1	26982048	26983471	LG7600774_pooled_peak_1567a	13464	.	97.788	1346.44	1341.64	278	Lsat_1_v5_gn_1_23980
LG1	201398925	201402563	LG7600774_pooled_peak_4364b	292	.	12.8465	29.2174	25.8723	1557	Lsat_1_v5_gn_1_127601
LG1	192808513	192808897	LG7600774_pooled_peak_4288	181	.	9.60155	18.141	15.0348	199	Lsat_1_v5_gn_1_126440
LG1	33063835	33064192	LG7600774_pooled_peak_1774	168	.	9.12147	16.8734	13.8042	166	Lsat_1_v5_gn_1_28741
LG1	167890962	167891626	LG7600774_pooled_peak_4114	183	.	7.98641	18.363	15.2555	422	Lsat_1_v5_gn_1_112601
LG1	63609899	63610486	LG7600774_pooled_peak_2665	226	.	10.3847	22.6277	19.417	338	Lsat_1_v5_gn_1_53641
LG1	37471875	37473890	LG7600774_pooled_peak_1900a	213	.	9.98528	21.389	18.2086	299	Lsat_1_v5_gn_1_31661
LG1	13324616	13325161	LG7600774_pooled_peak_1093	264	.	11.5829	26.4397	23.1451	286	Lsat_1_v5_gn_1_10700
LG2	169869506	169871027	LG7600774_pooled_peak_6982b	247	.	12.0019	24.7768	21.5126	759	Lsat_1_v5_gn_2_91661
LG2	214680261	214684482	LG7600774_pooled_peak_8720a	181	.	9.60155	18.141	15.0348	579	Lsat_1_v5_gn_2_136261
LG2	179035719	179036291	LG7600774_pooled_peak_7305	234	.	11.5219	23.4128	20.1771	221	Lsat_1_v5_gn_2_100920
LG2	111312890	111313644	LG7600774_pooled_peak_5621	264	.	11.5829	26.4397	23.1451	475	Lsat_1_v5_gn_2_50601
LG2	150017274	150018112	LG7600774_pooled_peak_6399	423	.	17.7629	42.3153	38.8075	466	Lsat_1_v5_gn_2_76100
LG2	196706614	196707097	LG7600774_pooled_peak_7978	261	.	12.482	26.1579	22.8669	173	Lsat_1_v5_gn_2_117941
LG2	203648245	203648773	LG7600774_pooled_peak_8224	332	.	14.8824	33.297	29.8883	297	Lsat_1_v5_gn_2_124481
LG2	65560496	65561100	LG7600774_pooled_peak_5124	181	.	9.60155	18.141	15.0348	349	Lsat_1_v5_gn_2_29221
LG2	210722316	210722644	LG7600774_pooled_peak_8549	181	.	9.60155	18.141	15.0348	160	Lsat_1_v5_gn_2_133341
LG2	151048067	151048843	LG7600774_pooled_peak_6412	332	.	14.8824	33.297	29.8883	258	Lsat_1_v5_gn_2_78540
LG2	197897346	197897783	LG7600774_pooled_peak_8020	275	.	12.9621	27.5553	24.2378	236	Lsat_1_v5_gn_2_118901
LG2	110078187	110079772	LG7600774_pooled_peak_5601b	207	.	10.5617	20.7384	17.5633	654	Lsat_1_v5_gn_2_52021
LG2	80950549	80953419	LG7600774_pooled_peak_5258d	194	.	10.0816	19.4296	16.2881	2593	Lsat_1_v5_gn_2_35160
LG2	75060601	75061888	LG7600774_pooled_peak_5211	238	.	10.7841	23.8829	20.6432	381	Lsat_1_v5_gn_2_33761
LG2	637754	638208	LG7600774_pooled_peak_4476	168	.	9.12147	16.8734	13.8042	261	Lsat_1_v5_gn_2_1441
LG2	179059469	179060307	LG7600774_pooled_peak_7309	407	.	17.2828	40.7814	37.2875	484	Lsat_1_v5_gn_2_101000
LG2	170198957	170199381	LG7600774_pooled_peak_7001	501	.	20.1632	50.1526	46.5823	231	Lsat_1_v5_gn_2_91201
LG2	203693012	203693495	LG7600774_pooled_peak_8226	247	.	12.0019	24.7768	21.5126	225	Lsat_1_v5_gn_2_125480
LG2	173750802	173753176	LG7600774_pooled_peak_7123d	347	.	15.3625	34.7679	31.3394	1788	Lsat_1_v5_gn_2_95480
LG2	88709479	88710872	LG7600774_pooled_peak_5315b	13491	.	56.7827	1349.11	1344.31	560	Lsat_1_v5_gn_2_37881
LG2	37550774	37551184	LG7600774_pooled_peak_4859	275	.	12.9621	27.5553	24.2378	211	Lsat_1_v5_gn_2_18221
LG2	116375769	116377335	LG7600774_pooled_peak_5694b	226	.	10.3847	22.6277	19.417	719	Lsat_1_v5_gn_2_54080
LG2	139832363	139832677	LG7600774_pooled_peak_6100	362	.	15.8425	36.2523	32.806	159	Lsat_1_v5_gn_2_68200
LG2	5015901	5018351	LG7600774_pooled_peak_4534b	303	.	13.9222	30.3967	27.0295	735	Lsat_1_v5_gn_2_2021
LG2	14267093	14267664	LG7600774_pooled_peak_4646	750	.	27.3644	75.0961	71.4012	243	Lsat_1_v5_gn_2_6741
LG2	166637823	166638586	LG7600774_pooled_peak_6880	261	.	12.482	26.1579	22.8669	464	Lsat_1_v5_gn_2_90241
LG2	185809063	185809760	LG7600774_pooled_peak_7563	1890	.	56.169	189.014	185.124	464	Lsat_1_v5_gn_2_106920
LG2	89280127	89282213	LG7600774_pooled_peak_5320c	303	.	13.9222	30.3967	27.0295	1835	Lsat_1_v5_gn_2_37381
LG2	121043254	121043566	LG7600774_pooled_peak_5765	247	.	12.0019	24.7768	21.5126	149	Lsat_1_v5_gn_2_54620
LG2	6878672	6880961	LG7600774_pooled_peak_4559d	454	.	18.723	45.4175	41.8829	2074	Lsat_1_v5_gn_2_3341
LG2	183526577	183528730	LG7600774_pooled_peak_7484a	183	.	7.98641	18.363	15.2555	739	Lsat_1_v5_gn_2_105941
LG2	157415067	157415621	LG7600774_pooled_peak_6578	234	.	11.5219	23.4128	20.1771	205	Lsat_1_v5_gn_2_80441
LG2	191839620	191839988	LG7600774_pooled_peak_7795	207	.	10.5617	20.7384	17.5633	173	Lsat_1_v5_gn_2_113481
LG2	69473274	69474675	LG7600774_pooled_peak_5157a	582	.	22.5636	58.2456	54.624	429	Lsat_1_v5_gn_2_30981
LG2	436124	437687	LG7600774_pooled_peak_4472a	275	.	12.9621	27.5553	24.2378	622	Lsat_1_v5_gn_2_1220
LG2	209446886	209447479	LG7600774_pooled_peak_8497	181	.	9.60155	18.141	15.0348	188	Lsat_1_v5_gn_2_129860
LG2	206777429	206779503	LG7600774_pooled_peak_8379a	501	.	20.1632	50.1526	46.5823	835	Lsat_1_v5_gn_2_126980
LG2	200463105	200463748	LG7600774_pooled_peak_8102	1035	.	35.0456	103.586	99.8158	287	Lsat_1_v5_gn_2_121341
LG2	190051822	190053322	LG7600774_pooled_peak_7711a	207	.	10.5617	20.7384	17.5633	194	Lsat_1_v5_gn_2_112040
LG2	180492208	180493001	LG7600774_pooled_peak_7375	252	.	11.5618	25.2053	21.9367	427	Lsat_1_v5_gn_2_104000
LG2	197673123	197673753	LG7600774_pooled_peak_8016	362	.	15.8425	36.2523	32.806	220	Lsat_1_v5_gn_2_118460
LG2	184933005	184933871	LG7600774_pooled_peak_7544	485	.	19.6832	48.5637	45.0043	591	Lsat_1_v5_gn_2_108280
LG2	164469832	164471186	LG7600774_pooled_peak_6774c	303	.	13.9222	30.3967	27.0295	1174	Lsat_1_v5_gn_2_87361
LG2	137008355	137009495	LG7600774_pooled_peak_6026	207	.	10.5617	20.7384	17.5633	685	Lsat_1_v5_gn_2_67020
LG2	19290677	19291417	LG7600774_pooled_peak_4689	4965	.	27.5157	496.565	492.466	446	Lsat_1_v5_gn_2_8801
LG2	1905602	1907618	LG7600774_pooled_peak_4487c	362	.	15.8425	36.2523	32.806	1579	Lsat_1_v5_gn_2_480
LG2	136625367	136627375	LG7600774_pooled_peak_6012a	820	.	29.2847	82.0559	78.3384	364	Lsat_1_v5_gn_2_67381
LG2	23108784	23110198	LG7600774_pooled_peak_4725	927	.	32.1652	92.7053	88.9585	602	Lsat_1_v5_gn_2_9700
LG2	155200439	155201363	LG7600774_pooled_peak_6509b	392	.	16.8027	39.2593	35.7808	603	Lsat_1_v5_gn_2_81120
LG2	205794336	205796398	LG7600774_pooled_peak_8334d	207	.	10.5617	20.7384	17.5633	1689	Lsat_1_v5_gn_2_126880
LG2	197015062	197016148	LG7600774_pooled_peak_7992	582	.	22.5636	58.2456	54.624	559	Lsat_1_v5_gn_2_118160
LG2	19570604	19570958	LG7600774_pooled_peak_4691	275	.	12.9621	27.5553	24.2378	176	Lsat_1_v5_gn_2_10500
LG2	144334153	144335986	LG7600774_pooled_peak_6222a	194	.	8.29358	19.4425	16.3003	254	Lsat_1_v5_gn_2_71200
LG2	82766631	82767287	LG7600774_pooled_peak_5261	3057	.	16.5974	305.758	301.772	226	Lsat_1_v5_gn_2_34800
LG2	119505432	119505918	LG7600774_pooled_peak_5736	194	.	10.0816	19.4296	16.2881	274	Lsat_1_v5_gn_2_55341
LG2	165464249	165464608	LG7600774_pooled_peak_6828	1057	.	21.0567	105.786	102.011	188	Lsat_1_v5_gn_2_89840
LG2	152567564	152568960	LG7600774_pooled_peak_6446b	168	.	9.12147	16.8734	13.8042	1052	Lsat_1_v5_gn_2_76741
LG2	167048163	167048881	LG7600774_pooled_peak_6890	289	.	13.4422	28.9684	25.6266	291	Lsat_1_v5_gn_2_88321
LG2	174001214	174002388	LG7600774_pooled_peak_7125a	332	.	14.8824	33.297	29.8883	236	Lsat_1_v5_gn_2_96940
LG2	195179992	195180799	LG7600774_pooled_peak_7915	303	.	13.9222	30.3967	27.0295	494	Lsat_1_v5_gn_2_115680
LG2	33174814	33175213	LG7600774_pooled_peak_4817	454	.	18.723	45.4175	41.8829	175	Lsat_1_v5_gn_2_16780
LG2	172308090	172308893	LG7600774_pooled_peak_7094b	362	.	15.8425	36.2523	32.806	585	Lsat_1_v5_gn_2_95221
LG2	204039620	204040216	LG7600774_pooled_peak_8245	261	.	12.482	26.1579	22.8669	237	Lsat_1_v5_gn_2_125780
LG2	3237308	3238534	LG7600774_pooled_peak_4512b	347	.	15.3625	34.7679	31.3394	920	Lsat_1_v5_gn_2_660
LG2	148498914	148499809	LG7600774_pooled_peak_6352b	423	.	17.7629	42.3153	38.8075	665	Lsat_1_v5_gn_2_74441
LG2	12583516	12584103	LG7600774_pooled_peak_4618	317	.	13.1806	31.7259	28.3534	290	Lsat_1_v5_gn_2_5961
LG2	180249592	180250784	LG7600774_pooled_peak_7360	177	.	8.78704	17.7771	14.7009	955	Lsat_1_v5_gn_2_102201
LG2	159857152	159857881	LG7600774_pooled_peak_6633	347	.	15.3625	34.7679	31.3394	385	Lsat_1_v5_gn_2_82841
LG2	167276153	167277947	LG7600774_pooled_peak_6900a	247	.	12.0019	24.7768	21.5126	220	Lsat_1_v5_gn_2_89101
LG2	174066257	174066958	LG7600774_pooled_peak_7130	469	.	19.2031	46.9853	43.4377	312	Lsat_1_v5_gn_2_96420
LG2	120186370	120188158	LG7600774_pooled_peak_5755a	332	.	14.8824	33.297	29.8883	401	Lsat_1_v5_gn_2_55000
LG2	45327329	45327770	LG7600774_pooled_peak_4932	168	.	9.12147	16.8734	13.8042	229	Lsat_1_v5_gn_2_19460
LG2	206618708	206619586	LG7600774_pooled_peak_8368	330	.	13.58	33.0808	29.6875	355	Lsat_1_v5_gn_2_127241
LG2	79278733	79279631	LG7600774_pooled_peak_5252	438	.	18.2429	43.8608	40.3391	694	Lsat_1_v5_gn_2_35301
LG2	204058785	204060948	LG7600774_pooled_peak_8250a	640	.	21.9808	64.0245	60.3757	518	Lsat_1_v5_gn_2_125820
LG2	206761852	206762526	LG7600774_pooled_peak_8377	261	.	12.482	26.1579	22.8669	307	Lsat_1_v5_gn_2_127020
LG2	65941876	65942240	LG7600774_pooled_peak_5133	566	.	22.0835	56.6079	52.9953	171	Lsat_1_v5_gn_0_38501
LG2	146207902	146211048	LG7600774_pooled_peak_6273b	517	.	20.6433	51.7517	48.1699	1287	Lsat_1_v5_gn_2_72320
LG2	188250221	188251522	LG7600774_pooled_peak_7658	318	.	14.4023	31.8397	28.4514	854	Lsat_1_v5_gn_2_110080
LG2	106783355	106784443	LG7600774_pooled_peak_5523	438	.	18.2429	43.8608	40.3391	854	Lsat_1_v5_gn_2_46981
LG2	43052169	43053389	LG7600774_pooled_peak_4913	454	.	18.723	45.4175	41.8829	725	Lsat_1_v5_gn_2_20401
LG2	201754565	201758087	LG7600774_pooled_peak_8145g	407	.	17.2828	40.7814	37.2875	3073	Lsat_1_v5_gn_2_122961
LG2	149267988	149268907	LG7600774_pooled_peak_6373b	168	.	9.12147	16.8734	13.8042	664	Lsat_1_v5_gn_2_75281
LG2	31263252	31263696	LG7600774_pooled_peak_4813	194	.	10.0816	19.4296	16.2881	202	Lsat_1_v5_gn_2_16040
LG2	208240354	208240776	LG7600774_pooled_peak_8442	247	.	12.0019	24.7768	21.5126	198	Lsat_1_v5_gn_2_129041
LG2	179735173	179736273	LG7600774_pooled_peak_7341b	251	.	11.1835	25.1537	21.8855	491	Lsat_1_v5_gn_2_101700
LG2	180681839	180683809	LG7600774_pooled_peak_7382b	247	.	12.0019	24.7768	21.5126	1559	Lsat_1_v5_gn_2_103660
LG2	210248469	210248826	LG7600774_pooled_peak_8530	168	.	9.12147	16.8734	13.8042	169	Lsat_1_v5_gn_2_130521
LG2	163664166	163664811	LG7600774_pooled_peak_6742	289	.	13.4422	28.9684	25.6266	390	Lsat_1_v5_gn_2_84360
LG2	182450904	182452120	LG7600774_pooled_peak_7439b	1054	.	35.5257	105.421	101.647	774	Lsat_1_v5_gn_2_104821
LG2	206224805	206225449	LG7600774_pooled_peak_8354	984	.	30.3553	98.456	94.6958	292	Lsat_1_v5_gn_2_127600
LG2	156539879	156540445	LG7600774_pooled_peak_6561	264	.	11.5829	26.4397	23.1451	340	Lsat_1_v5_gn_2_82020
LG2	41954654	41955168	LG7600774_pooled_peak_4901	207	.	10.5617	20.7384	17.5633	275	Lsat_1_v5_gn_2_19020
LG2	212149952	212150245	LG7600774_pooled_peak_8620	181	.	9.60155	18.141	15.0348	140	Lsat_1_v5_gn_2_132441
LG2	169890009	169890718	LG7600774_pooled_peak_6984	181	.	9.60155	18.141	15.0348	379	Lsat_1_v5_gn_2_91641
LG2	63743871	63744621	LG7600774_pooled_peak_5110a	194	.	10.0816	19.4296	16.2881	186	Lsat_1_v5_gn_2_29401
LG2	209493499	209494334	LG7600774_pooled_peak_8501	392	.	16.8027	39.2593	35.7808	458	Lsat_1_v5_gn_2_129941
LG2	167124894	167126389	LG7600774_pooled_peak_6892a	181	.	9.60155	18.141	15.0348	323	Lsat_1_v5_gn_2_90361
LG2	187768997	187769412	LG7600774_pooled_peak_7627	5741	.	69.3152	574.158	570.017	204	Lsat_1_v5_gn_2_109460
LG2	136957120	136957863	LG7600774_pooled_peak_6020	168	.	9.12147	16.8734	13.8042	197	Lsat_1_v5_gn_2_67061
LG2	215011647	215012309	LG7600774_pooled_peak_8741	194	.	10.0816	19.4296	16.2881	259	Lsat_1_v5_gn_2_135140
LG2	114449551	114449994	LG7600774_pooled_peak_5680	181	.	9.60155	18.141	15.0348	244	Lsat_1_v5_gn_2_53480
LG2	169597626	169598027	LG7600774_pooled_peak_6973	261	.	12.482	26.1579	22.8669	201	Lsat_1_v5_gn_2_91901
LG2	147865796	147866342	LG7600774_pooled_peak_6332	207	.	10.5617	20.7384	17.5633	308	Lsat_1_v5_gn_2_73820
LG2	73024326	73024755	LG7600774_pooled_peak_5190	332	.	14.8824	33.297	29.8883	217	Lsat_1_v5_gn_2_32401
LG2	158627641	158629628	LG7600774_pooled_peak_6609b	239	.	11.5294	23.9887	20.7475	1027	Lsat_1_v5_gn_2_83360
LG2	172289933	172291302	LG7600774_pooled_peak_7090a	189	.	9.18646	18.9629	15.8502	211	Lsat_1_v5_gn_2_95261
LG2	127201125	127201630	LG7600774_pooled_peak_5867	332	.	14.8824	33.297	29.8883	235	Lsat_1_v5_gn_2_59520
LG2	9014449	9015124	LG7600774_pooled_peak_4588	181	.	9.60155	18.141	15.0348	219	Lsat_1_v5_gn_2_4580
LG2	47128077	47128782	LG7600774_pooled_peak_4956	598	.	23.0437	59.8924	56.2623	480	Lsat_1_v5_gn_2_21500
LG2	107548388	107549185	LG7600774_pooled_peak_5534	454	.	18.723	45.4175	41.8829	590	Lsat_1_v5_gn_2_45920
LG2	107410884	107411362	LG7600774_pooled_peak_5528	358	.	14.3788	35.8279	32.3956	320	Lsat_1_v5_gn_2_45941
LG2	192664957	192665538	LG7600774_pooled_peak_7821	655	.	22.367	65.5725	61.9165	259	Lsat_1_v5_gn_2_114681
LG2	191829978	191831742	LG7600774_pooled_peak_7794b	517	.	20.6433	51.7517	48.1699	1353	Lsat_1_v5_gn_2_115021
LG2	165962330	165962821	LG7600774_pooled_peak_6838	181	.	9.60155	18.141	15.0348	153	Lsat_1_v5_gn_2_89380
LG2	111605651	111606293	LG7600774_pooled_peak_5642	347	.	15.3625	34.7679	31.3394	173	Lsat_1_v5_gn_2_51020
LG2	195462620	195464280	LG7600774_pooled_peak_7933b	362	.	15.8425	36.2523	32.806	824	Lsat_1_v5_gn_2_117620
LG2	16992329	16992787	LG7600774_pooled_peak_4673	207	.	10.5617	20.7384	17.5633	238	Lsat_1_v5_gn_2_10820
LG2	135022573	135024804	LG7600774_pooled_peak_5967d	216	.	8.90792	21.648	18.4666	2013	Lsat_1_v5_gn_2_64961
LG2	195326786	195327223	LG7600774_pooled_peak_7922	247	.	12.0019	24.7768	21.5126	229	Lsat_1_v5_gn_2_115960
LG2	169615423	169616237	LG7600774_pooled_peak_6974a	168	.	9.12147	16.8734	13.8042	186	Lsat_1_v5_gn_2_91861
LG2	160155304	160156059	LG7600774_pooled_peak_6659	533	.	21.1234	53.3608	49.7681	267	Lsat_1_v5_gn_2_83581
LG2	105160790	105161697	LG7600774_pooled_peak_5493b	5980	.	13.2473	598.095	593.942	452	Lsat_1_v5_gn_2_47181
LG2	167229476	167229831	LG7600774_pooled_peak_6893	247	.	12.0019	24.7768	21.5126	181	Lsat_1_v5_gn_2_89180
LG2	182789565	182790267	LG7600774_pooled_peak_7452	234	.	11.5219	23.4128	20.1771	523	Lsat_1_v5_gn_2_104600
LG2	102139643	102140069	LG7600774_pooled_peak_5447	207	.	10.5617	20.7384	17.5633	230	Lsat_1_v5_gn_2_46140
LG2	145411927	145412288	LG7600774_pooled_peak_6250	194	.	10.0816	19.4296	16.2881	185	Lsat_1_v5_gn_2_71740
LG2	47261135	47261704	LG7600774_pooled_peak_4959	362	.	15.8425	36.2523	32.806	215	Lsat_1_v5_gn_2_21421
LG2	86613873	86614554	LG7600774_pooled_peak_5301	7745	.	59.653	774.529	770.281	358	Lsat_1_v5_gn_2_38761
LG2	192524519	192527153	LG7600774_pooled_peak_7814a	999	.	34.0855	99.9349	96.1713	370	Lsat_1_v5_gn_2_114320
LG2	157252015	157254555	LG7600774_pooled_peak_6572c	438	.	18.2429	43.8608	40.3391	1360	Lsat_1_v5_gn_2_81601
LG2	204156893	204159627	LG7600774_pooled_peak_8256d	347	.	15.3625	34.7679	31.3394	2253	Lsat_1_v5_gn_2_125861
LG2	203240863	203242676	LG7600774_pooled_peak_8202c	689	.	19.966	68.9197	65.2491	1401	Lsat_1_v5_gn_2_123840
LG2	165461313	165463235	LG7600774_pooled_peak_6826b	4056	.	21.6004	405.684	401.635	831	Lsat_1_v5_gn_2_89801
LG2	213904112	213904897	LG7600774_pooled_peak_8683	303	.	13.9222	30.3967	27.0295	226	Lsat_1_v5_gn_2_134181
LG2	199151912	199154731	LG7600774_pooled_peak_8071a	648	.	24.4839	64.8858	61.2317	297	Lsat_1_v5_gn_2_120221
LG2	178624682	178625311	LG7600774_pooled_peak_7289	207	.	10.5617	20.7384	17.5633	323	Lsat_1_v5_gn_2_96961
LG2	205149712	205150271	LG7600774_pooled_peak_8309	213	.	9.98528	21.389	18.2086	259	Lsat_1_v5_gn_2_126301
LG2	18398161	18398716	LG7600774_pooled_peak_4684	207	.	10.5617	20.7384	17.5633	192	Lsat_1_v5_gn_2_8321
LG2	165023211	165025216	LG7600774_pooled_peak_6801a	648	.	24.4839	64.8858	61.2317	302	Lsat_1_v5_gn_2_86121
LG2	124689583	124690216	LG7600774_pooled_peak_5820	234	.	11.5219	23.4128	20.1771	474	Lsat_1_v5_gn_2_57600
LG2	56475715	56476128	LG7600774_pooled_peak_5050	275	.	12.9621	27.5553	24.2378	234	Lsat_1_v5_gn_2_25421
LG2	7393147	7393620	LG7600774_pooled_peak_4569	332	.	14.8824	33.297	29.8883	260	Lsat_1_v5_gn_2_3500
LG2	168514137	168514960	LG7600774_pooled_peak_6935	220	.	11.0418	22.0664	18.8603	487	Lsat_1_v5_gn_2_90660
LG2	186415097	186416265	LG7600774_pooled_peak_7590b	220	.	11.0418	22.0664	18.8603	616	Lsat_1_v5_gn_2_106441
LG2	141395460	141396288	LG7600774_pooled_peak_6149	2220	.	63.8503	222.034	218.113	482	Lsat_1_v5_gn_2_69500
LG2	66077	67130	LG7600774_pooled_peak_4467b	821	.	28.8148	82.1876	78.47	798	Lsat_1_v5_gn_2_241
LG2	207906917	207907685	LG7600774_pooled_peak_8421	303	.	13.9222	30.3967	27.0295	361	Lsat_1_v5_gn_2_128681
LG2	208644047	208646174	LG7600774_pooled_peak_8452a	332	.	14.8824	33.297	29.8883	396	Lsat_1_v5_gn_2_128840
LG2	199431569	199432471	LG7600774_pooled_peak_8084	220	.	11.0418	22.0664	18.8603	503	Lsat_1_v5_gn_2_120641
LG2	200760160	200760831	LG7600774_pooled_peak_8114	945	.	32.6452	94.5032	90.7524	377	Lsat_1_v5_gn_2_121480
LG2	177043988	177044352	LG7600774_pooled_peak_7233	9049	.	40.782	904.975	900.646	172	Lsat_1_v5_gn_2_98441
LG2	94858944	94860371	LG7600774_pooled_peak_5375b	11531	.	60.299	1153.13	1148.6	1150	Lsat_1_v5_gn_2_41761
LG2	3148845	3149297	LG7600774_pooled_peak_4510	238	.	10.7841	23.8829	20.6432	241	Lsat_1_v5_gn_2_720
LG2	128134725	128135873	LG7600774_pooled_peak_5875b	275	.	12.9621	27.5553	24.2378	823	Lsat_1_v5_gn_2_59580
LG2	209090274	209091321	LG7600774_pooled_peak_8469	261	.	12.482	26.1579	22.8669	412	Lsat_1_v5_gn_2_129380
LG2	130764348	130765572	LG7600774_pooled_peak_5922b	14471	.	111.117	1447.17	1442.23	969	Lsat_1_v5_gn_2_63220
LG2	198517795	198518728	LG7600774_pooled_peak_8053	16756	.	182.173	1675.62	1670.41	243	Lsat_1_v5_gn_2_119601
LG2	117944599	117945030	LG7600774_pooled_peak_5708	264	.	11.5829	26.4397	23.1451	222	Lsat_1_v5_gn_2_54320
LG2	47347	47959	LG7600774_pooled_peak_4462	261	.	12.482	26.1579	22.8669	374	Lsat_1_v5_gn_2_261
LG2	146305597	146306213	LG7600774_pooled_peak_6278a	999	.	34.0855	99.9349	96.1713	142	Lsat_1_v5_gn_2_72420
LG2	145537429	145537809	LG7600774_pooled_peak_6252	275	.	12.9621	27.5553	24.2378	179	Lsat_1_v5_gn_2_71780
LG2	216907166	216907744	LG7600774_pooled_peak_8773	261	.	12.482	26.1579	22.8669	204	Lsat_1_v5_gn_2_135401
LG2	196660613	196661585	LG7600774_pooled_peak_7976a	177	.	8.78704	17.7771	14.7009	186	Lsat_1_v5_gn_2_117921
LG2	164398171	164399606	LG7600774_pooled_peak_6766	303	.	13.9222	30.3967	27.0295	811	Lsat_1_v5_gn_2_87161
LG2	120775853	120776308	LG7600774_pooled_peak_5761	290	.	12.3817	29.0553	25.7108	239	Lsat_1_v5_gn_2_54741
LG2	102690534	102692244	LG7600774_pooled_peak_5459a	927	.	32.1652	92.7053	88.9585	292	Lsat_1_v5_gn_2_44781
LG2	91936720	91937673	LG7600774_pooled_peak_5347	181	.	9.60155	18.141	15.0348	455	Lsat_1_v5_gn_2_40101
LG2	82411729	82413496	LG7600774_pooled_peak_5260a	275	.	12.9621	27.5553	24.2378	221	Lsat_1_v5_gn_2_34600
LG2	189669583	189669940	LG7600774_pooled_peak_7683	226	.	10.3847	22.6277	19.417	189	Lsat_1_v5_gn_2_111181
LG2	154072085	154074469	LG7600774_pooled_peak_6473d	1072	.	36.0058	107.262	103.483	1859	Lsat_1_v5_gn_2_76860
LG2	204091918	204092919	LG7600774_pooled_peak_8252b	213	.	9.98528	21.389	18.2086	582	Lsat_1_v5_gn_2_125840
LG2	208148037	208149455	LG7600774_pooled_peak_8439c	189	.	9.18646	18.9629	15.8502	838	Lsat_1_v5_gn_2_129120
LG2	128405488	128406441	LG7600774_pooled_peak_5878b	318	.	14.4023	31.8397	28.4514	666	Lsat_1_v5_gn_2_60101
LG2	141361037	141364415	LG7600774_pooled_peak_6148a	1210	.	35.5476	121.096	117.293	316	Lsat_1_v5_gn_2_69481
LG2	114204176	114204756	LG7600774_pooled_peak_5677	275	.	12.9621	27.5553	24.2378	197	Lsat_1_v5_gn_2_52561
LG2	180384562	180388331	LG7600774_pooled_peak_7365a	168	.	9.12147	16.8734	13.8042	194	Lsat_1_v5_gn_2_103761
LG2	158312179	158312583	LG7600774_pooled_peak_6600	247	.	12.0019	24.7768	21.5126	207	Lsat_1_v5_gn_2_82541
LG2	211989882	211990607	LG7600774_pooled_peak_8606	181	.	9.60155	18.141	15.0348	368	Lsat_1_v5_gn_2_132761
LG2	172300007	172300941	LG7600774_pooled_peak_7093	275	.	12.9621	27.5553	24.2378	187	Lsat_1_v5_gn_2_95241
LG2	127014478	127015187	LG7600774_pooled_peak_5864	1748	.	52.8085	174.858	170.983	268	Lsat_1_v5_gn_2_59481
LG2	6314754	6315280	LG7600774_pooled_peak_4544	1663	.	14.9478	166.317	162.452	170	Lsat_1_v5_gn_2_2080
LG2	209233540	209234059	LG7600774_pooled_peak_8481	181	.	9.60155	18.141	15.0348	340	Lsat_1_v5_gn_2_129680
LG2	180117411	180119281	LG7600774_pooled_peak_7351b	181	.	9.60155	18.141	15.0348	849	Lsat_1_v5_gn_2_101961
LG2	178338645	178339556	LG7600774_pooled_peak_7284a	244	.	7.98451	24.4535	21.2116	307	Lsat_1_v5_gn_2_97101
LG2	146719435	146719922	LG7600774_pooled_peak_6295	181	.	9.60155	18.141	15.0348	276	Lsat_1_v5_gn_2_72940
LG2	209955837	209957781	LG7600774_pooled_peak_8521b	407	.	17.2828	40.7814	37.2875	850	Lsat_1_v5_gn_2_130241
LG2	162808183	162810026	LG7600774_pooled_peak_6721a	181	.	9.60155	18.141	15.0348	205	Lsat_1_v5_gn_2_84821
LG2	179821995	179824235	LG7600774_pooled_peak_7346d	615	.	23.5238	61.5482	57.9096	2004	Lsat_1_v5_gn_2_101821
LG2	198635595	198636443	LG7600774_pooled_peak_8058b	303	.	13.9222	30.3967	27.0295	651	Lsat_1_v5_gn_2_119720
LG2	43175254	43176057	LG7600774_pooled_peak_4917a	4512	.	18.1384	451.254	447.179	159	Lsat_1_v5_gn_2_20541
LG2	94860951	94861275	LG7600774_pooled_peak_5376	913	.	25.93	91.3403	87.5974	176	Lsat_1_v5_gn_2_41741
LG2	27680347	27680908	LG7600774_pooled_peak_4761	168	.	9.12147	16.8734	13.8042	258	Lsat_1_v5_gn_2_12880
LG2	202122171	202123180	LG7600774_pooled_peak_8167b	438	.	18.2429	43.8608	40.3391	649	Lsat_1_v5_gn_2_123481
LG2	126968482	126971073	LG7600774_pooled_peak_5862a	168	.	9.12147	16.8734	13.8042	347	Lsat_1_v5_gn_2_59461
LG2	188189124	188189469	LG7600774_pooled_peak_7656	168	.	9.12147	16.8734	13.8042	150	Lsat_1_v5_gn_2_109841
LG2	180997063	180997507	LG7600774_pooled_peak_7396	168	.	9.12147	16.8734	13.8042	275	Lsat_1_v5_gn_2_103261
LG2	3057690	3058060	LG7600774_pooled_peak_4506	274	.	11.8317	27.4805	24.1828	198	Lsat_1_v5_gn_2_620
LG2	151497900	151498676	LG7600774_pooled_peak_6425	289	.	13.4422	28.9684	25.6266	175	Lsat_1_v5_gn_2_78101
LG2	29224063	29224436	LG7600774_pooled_peak_4771	168	.	9.12147	16.8734	13.8042	202	Lsat_1_v5_gn_2_12381
LG2	135282571	135282900	LG7600774_pooled_peak_5983	275	.	12.9621	27.5553	24.2378	156	Lsat_1_v5_gn_2_64760
LG2	72921668	72922552	LG7600774_pooled_peak_5185	392	.	16.8027	39.2593	35.7808	336	Lsat_1_v5_gn_2_32541
LG2	191214787	191216054	LG7600774_pooled_peak_7758	332	.	14.8824	33.297	29.8883	624	Lsat_1_v5_gn_2_112781
LG2	172231683	172232312	LG7600774_pooled_peak_7089	189	.	9.18646	18.9629	15.8502	306	Lsat_1_v5_gn_2_94881
LG2	75783015	75783656	LG7600774_pooled_peak_5217	303	.	13.9222	30.3967	27.0295	263	Lsat_1_v5_gn_2_33200
LG2	197363385	197364564	LG7600774_pooled_peak_8002b	362	.	15.8425	36.2523	32.806	750	Lsat_1_v5_gn_2_118601
LG2	60577247	60577773	LG7600774_pooled_peak_5084	207	.	10.5617	20.7384	17.5633	168	Lsat_1_v5_gn_2_27920
LG2	20835555	20837307	LG7600774_pooled_peak_4702b	168	.	9.12147	16.8734	13.8042	1529	Lsat_1_v5_gn_2_10601
LG2	209566750	209567622	LG7600774_pooled_peak_8505	234	.	11.5219	23.4128	20.1771	344	Lsat_1_v5_gn_2_130000
LG2	104538163	104539163	LG7600774_pooled_peak_5483	247	.	12.0019	24.7768	21.5126	468	Lsat_1_v5_gn_2_45860
LG2	169439945	169440302	LG7600774_pooled_peak_6965	4787	.	35.4856	478.731	474.641	177	Lsat_1_v5_gn_2_92080
LG2	6506278	6506985	LG7600774_pooled_peak_4552	234	.	11.5219	23.4128	20.1771	232	Lsat_1_v5_gn_2_2721
LG2	55837643	55839467	LG7600774_pooled_peak_5043a	392	.	16.8027	39.2593	35.7808	623	Lsat_1_v5_gn_2_25220
LG2	43173209	43173542	LG7600774_pooled_peak_4915	460	.	5.49653	46.0681	42.5308	182	Lsat_1_v5_gn_2_20500
LG2	205250386	205251668	LG7600774_pooled_peak_8321a	1471	.	46.0874	147.138	143.295	697	Lsat_1_v5_gn_2_126380
LG2	11611137	11611547	LG7600774_pooled_peak_4607	207	.	10.5617	20.7384	17.5633	168	Lsat_1_v5_gn_2_5181
LG2	212066233	212066828	LG7600774_pooled_peak_8614	945	.	32.6452	94.5032	90.7524	253	Lsat_1_v5_gn_2_132621
LG2	183832465	183834176	LG7600774_pooled_peak_7499b	566	.	22.0835	56.6079	52.9953	916	Lsat_1_v5_gn_2_106281
LG2	144813987	144815016	LG7600774_pooled_peak_6238	392	.	16.8027	39.2593	35.7808	682	Lsat_1_v5_gn_2_71520
LG2	27453018	27453487	LG7600774_pooled_peak_4758	168	.	9.12147	16.8734	13.8042	246	Lsat_1_v5_gn_2_12620
LG2	196626171	196627035	LG7600774_pooled_peak_7970	247	.	12.0019	24.7768	21.5126	509	Lsat_1_v5_gn_2_117820
LG2	192497902	192498467	LG7600774_pooled_peak_7813	318	.	14.4023	31.8397	28.4514	263	Lsat_1_v5_gn_2_114381
LG2	98293771	98294946	LG7600774_pooled_peak_5403b	181	.	9.60155	18.141	15.0348	965	Lsat_1_v5_gn_2_43501
LG2	191322078	191322341	LG7600774_pooled_peak_7761	234	.	11.5219	23.4128	20.1771	134	Lsat_1_v5_gn_2_112680
LG2	47555183	47555796	LG7600774_pooled_peak_4963	168	.	9.12147	16.8734	13.8042	393	Lsat_1_v5_gn_2_21060
LG2	192789144	192789836	LG7600774_pooled_peak_7829	303	.	13.9222	30.3967	27.0295	341	Lsat_1_v5_gn_2_114861
LG2	194412579	194412878	LG7600774_pooled_peak_7901	517	.	20.6433	51.7517	48.1699	157	Lsat_1_v5_gn_2_116301
LG2	193717803	193718215	LG7600774_pooled_peak_7870	200	.	10.1459	20.0489	16.9052	250	Lsat_1_v5_gn_2_115121
LG2	211753763	211756738	LG7600774_pooled_peak_8601b	582	.	22.5636	58.2456	54.624	871	Lsat_1_v5_gn_2_131100
LG2	211802583	211803916	LG7600774_pooled_peak_8602	362	.	15.8425	36.2523	32.806	394	Lsat_1_v5_gn_2_130960
LG2	164150379	164151230	LG7600774_pooled_peak_6760b	220	.	11.0418	22.0664	18.8603	631	Lsat_1_v5_gn_2_87061
LG2	177116802	177117426	LG7600774_pooled_peak_7240	332	.	14.8824	33.297	29.8883	273	Lsat_1_v5_gn_2_98280
LG2	162286746	162288511	LG7600774_pooled_peak_6707c	501	.	20.1632	50.1526	46.5823	1193	Lsat_1_v5_gn_2_85160
LG2	160121458	160122583	LG7600774_pooled_peak_6656a	261	.	12.482	26.1579	22.8669	199	Lsat_1_v5_gn_2_83661
LG2	154893460	154893915	LG7600774_pooled_peak_6495	251	.	11.1835	25.1537	21.8855	260	Lsat_1_v5_gn_2_79600
LG2	170267229	170267820	LG7600774_pooled_peak_7009	194	.	10.0816	19.4296	16.2881	227	Lsat_1_v5_gn_2_91081
LG2	186008507	186009243	LG7600774_pooled_peak_7568	234	.	11.5219	23.4128	20.1771	299	Lsat_1_v5_gn_2_106801
LG2	207597562	207599087	LG7600774_pooled_peak_8407a	566	.	22.0835	56.6079	52.9953	355	Lsat_1_v5_gn_2_128141
LG2	48638454	48638822	LG7600774_pooled_peak_4980	303	.	13.9222	30.3967	27.0295	200	Lsat_1_v5_gn_2_21600
LG2	119531293	119531989	LG7600774_pooled_peak_5737	344	.	13.9794	34.4483	31.0347	245	Lsat_1_v5_gn_2_55301
LG2	176546354	176546916	LG7600774_pooled_peak_7217	277	.	11.9823	27.7404	24.42	195	Lsat_1_v5_gn_2_100120
LG2	192844383	192845272	LG7600774_pooled_peak_7830	472	.	17.5741	47.268	43.7187	263	Lsat_1_v5_gn_2_114901
LG2	153426826	153428448	LG7600774_pooled_peak_6465c	226	.	11.0683	22.6575	19.4462	1269	Lsat_1_v5_gn_2_77300
LG2	198436372	198437688	LG7600774_pooled_peak_8048b	277	.	11.9823	27.7404	24.42	781	Lsat_1_v5_gn_2_119480
LG2	116623635	116626434	LG7600774_pooled_peak_5696b	220	.	11.0418	22.0664	18.8603	1209	Lsat_1_v5_gn_2_53860
LG2	113411209	113412306	LG7600774_pooled_peak_5668b	207	.	10.5617	20.7384	17.5633	859	Lsat_1_v5_gn_2_52280
LG2	43179190	43180422	LG7600774_pooled_peak_4919b	14471	.	25.3362	1447.13	1442.18	1055	Lsat_1_v5_gn_2_20620
LG2	171255077	171256463	LG7600774_pooled_peak_7043	838	.	29.7648	83.8138	80.0913	852	Lsat_1_v5_gn_2_94100
LG2	142591232	142591728	LG7600774_pooled_peak_6171	261	.	12.482	26.1579	22.8669	225	Lsat_1_v5_gn_2_70260
LG2	66105559	66105955	LG7600774_pooled_peak_5135	247	.	12.0019	24.7768	21.5126	201	Lsat_1_v5_gn_2_29601
LG2	184516856	184517598	LG7600774_pooled_peak_7525	261	.	12.482	26.1579	22.8669	394	Lsat_1_v5_gn_2_107780
LG2	213166144	213167396	LG7600774_pooled_peak_8652b	213	.	9.98528	21.389	18.2086	632	Lsat_1_v5_gn_2_133481
LG2	49397537	49398182	LG7600774_pooled_peak_4985	194	.	10.0816	19.4296	16.2881	300	Lsat_1_v5_gn_2_22161
LG2	214764558	214766170	LG7600774_pooled_peak_8724b	1035	.	35.0456	103.586	99.8158	1162	Lsat_1_v5_gn_2_136381
LG2	147942522	147943191	LG7600774_pooled_peak_6337	181	.	9.60155	18.141	15.0348	200	Lsat_1_v5_gn_2_73701
LG2	156035104	156035472	LG7600774_pooled_peak_6536	168	.	9.12147	16.8734	13.8042	174	Lsat_1_v5_gn_2_81521
LG2	188155435	188156332	LG7600774_pooled_peak_7654	344	.	13.9794	34.4483	31.0347	292	Lsat_1_v5_gn_2_109820
LG2	123942862	123944005	LG7600774_pooled_peak_5808b	275	.	12.9621	27.5553	24.2378	956	Lsat_1_v5_gn_2_57080
LG2	147827671	147828217	LG7600774_pooled_peak_6331	194	.	10.0816	19.4296	16.2881	356	Lsat_1_v5_gn_2_73861
LG2	84239971	84240301	LG7600774_pooled_peak_5281	1409	.	39.9411	140.901	137.067	164	Lsat_1_v5_gn_2_34761
LG2	131013762	131014706	LG7600774_pooled_peak_5923	250	.	9.82943	25.0651	21.7998	383	Lsat_1_v5_gn_2_62380
LG2	157681323	157681646	LG7600774_pooled_peak_6584	207	.	10.5617	20.7384	17.5633	162	Lsat_1_v5_gn_2_80100
LG2	208983520	208983942	LG7600774_pooled_peak_8463	168	.	9.12147	16.8734	13.8042	195	Lsat_1_v5_gn_2_129320
LG2	183608252	183609484	LG7600774_pooled_peak_7488	234	.	11.5219	23.4128	20.1771	446	Lsat_1_v5_gn_2_106020
LG2	124873860	124874858	LG7600774_pooled_peak_5823	967	.	29.9558	96.7522	92.9959	521	Lsat_1_v5_gn_2_58201
LG2	30189258	30190079	LG7600774_pooled_peak_4785	194	.	10.0816	19.4296	16.2881	503	Lsat_1_v5_gn_2_12080
LG2	561981	562379	LG7600774_pooled_peak_4475	181	.	9.60155	18.141	15.0348	189	Lsat_1_v5_gn_2_1360
LG2	180176325	180177496	LG7600774_pooled_peak_7355b	207	.	10.5617	20.7384	17.5633	890	Lsat_1_v5_gn_2_102081
LG2	208142376	208142795	LG7600774_pooled_peak_8436	362	.	15.8425	36.2523	32.806	190	Lsat_1_v5_gn_2_129141
LG2	107625216	107625596	LG7600774_pooled_peak_5536	220	.	11.0418	22.0664	18.8603	183	Lsat_1_v5_gn_2_47761
LG2	167850428	167850810	LG7600774_pooled_peak_6920	8396	.	104.219	839.677	835.39	188	Lsat_1_v5_gn_2_88541
LG2	142789849	142790607	LG7600774_pooled_peak_6182b	888	.	14.9685	88.803	85.0677	530	Lsat_1_v5_gn_2_70541
LG2	184233622	184234009	LG7600774_pooled_peak_7513	264	.	11.5829	26.4397	23.1451	208	Lsat_1_v5_gn_2_107460
LG2	71147063	71147673	LG7600774_pooled_peak_5175	359	.	12.594	35.9969	32.5637	238	Lsat_1_v5_gn_2_32160
LG2	200643524	200645957	LG7600774_pooled_peak_8108b	624	.	21.5682	62.4378	58.7968	893	Lsat_1_v5_gn_2_121400
LG2	204760679	204761502	LG7600774_pooled_peak_8287	318	.	14.4023	31.8397	28.4514	253	Lsat_1_v5_gn_2_125121
LG2	145660713	145661188	LG7600774_pooled_peak_6258	289	.	13.4422	28.9684	25.6266	233	Lsat_1_v5_gn_2_71861
LG2	165808016	165809833	LG7600774_pooled_peak_6834b	386	.	15.1776	38.6225	35.1559	1072	Lsat_1_v5_gn_2_87480
LG2	135971811	135972159	LG7600774_pooled_peak_6001	181	.	9.60155	18.141	15.0348	178	Lsat_1_v5_gn_2_65081
LG2	207407969	207409600	LG7600774_pooled_peak_8401a	311	.	10.2311	31.1926	27.8232	660	Lsat_1_v5_gn_2_128581
LG2	175230084	175231800	LG7600774_pooled_peak_7171a	1490	.	46.5675	149.09	145.245	1004	Lsat_1_v5_gn_2_99340
LG2	181204999	181205986	LG7600774_pooled_peak_7404b	168	.	9.12147	16.8734	13.8042	780	Lsat_1_v5_gn_2_103080
LG2	140502435	140503011	LG7600774_pooled_peak_6117	303	.	13.9222	30.3967	27.0295	341	Lsat_1_v5_gn_2_68621
LG2	210269031	210269889	LG7600774_pooled_peak_8531	501	.	20.1632	50.1526	46.5823	595	Lsat_1_v5_gn_2_130560
LG2	174120427	174120903	LG7600774_pooled_peak_7134	289	.	13.4422	28.9684	25.6266	244	Lsat_1_v5_gn_2_96480
LG2	169441552	169442015	LG7600774_pooled_peak_6967	1861	.	30.1519	186.123	182.236	289	Lsat_1_v5_gn_2_92060
LG2	148763973	148765988	LG7600774_pooled_peak_6359a	332	.	14.8824	33.297	29.8883	186	Lsat_1_v5_gn_2_74680
LG2	196797895	196798920	LG7600774_pooled_peak_7982	189	.	9.18646	18.9629	15.8502	374	Lsat_1_v5_gn_2_118001
LG2	189766762	189767462	LG7600774_pooled_peak_7688	438	.	18.2429	43.8608	40.3391	424	Lsat_1_v5_gn_2_110661
LG2	210320462	210323232	LG7600774_pooled_peak_8534d	356	.	13.8624	35.6124	32.1822	2064	Lsat_1_v5_gn_2_130641
LG2	188028778	188029683	LG7600774_pooled_peak_7640	275	.	12.9621	27.5553	24.2378	443	Lsat_1_v5_gn_2_109700
LG2	181357096	181358519	LG7600774_pooled_peak_7423b	332	.	14.8824	33.297	29.8883	818	Lsat_1_v5_gn_2_102800
LG2	206633456	206635078	LG7600774_pooled_peak_8370	332	.	14.8824	33.297	29.8883	426	Lsat_1_v5_gn_2_127221
LG2	191990993	191991602	LG7600774_pooled_peak_7804	168	.	9.12147	16.8734	13.8042	383	Lsat_1_v5_gn_2_113301
LG2	177853692	177854668	LG7600774_pooled_peak_7257	899	.	28.3582	89.9954	86.2563	751	Lsat_1_v5_gn_2_97920
LG2	211564251	211565057	LG7600774_pooled_peak_8588	247	.	12.0019	24.7768	21.5126	406	Lsat_1_v5_gn_2_131301
LG2	36624983	36625349	LG7600774_pooled_peak_4853	3468	.	24.8162	346.86	342.847	180	Lsat_1_v5_gn_2_17081
LG2	140814989	140815750	LG7600774_pooled_peak_6123	220	.	11.0418	22.0664	18.8603	427	Lsat_1_v5_gn_2_68820
LG2	177044725	177045109	LG7600774_pooled_peak_7234	9023	.	52.6826	902.324	897.997	170	Lsat_1_v5_gn_2_98400
LG2	211574207	211575282	LG7600774_pooled_peak_8590	411	.	17.0635	41.1322	37.6375	327	Lsat_1_v5_gn_2_131260
LG2	159991417	159992214	LG7600774_pooled_peak_6648	275	.	12.9621	27.5553	24.2378	614	Lsat_1_v5_gn_2_83840
LG2	155208247	155209131	LG7600774_pooled_peak_6511	400	.	15.577	40.0369	36.5547	319	Lsat_1_v5_gn_2_81061
LG2	197083850	197084508	LG7600774_pooled_peak_7995b	189	.	9.18646	18.9629	15.8502	457	Lsat_1_v5_gn_2_118860
LG2	126888178	126889724	LG7600774_pooled_peak_5858b	289	.	13.4422	28.9684	25.6266	596	Lsat_1_v5_gn_2_59341
LG2	189831849	189832450	LG7600774_pooled_peak_7695	181	.	9.60155	18.141	15.0348	362	Lsat_1_v5_gn_2_110540
LG2	85472744	85473178	LG7600774_pooled_peak_5291	194	.	10.0816	19.4296	16.2881	205	Lsat_1_v5_gn_2_38080
LG2	142666227	142666635	LG7600774_pooled_peak_6174	275	.	12.9621	27.5553	24.2378	233	Lsat_1_v5_gn_2_70320
LG2	147447263	147448248	LG7600774_pooled_peak_6320	332	.	14.8824	33.297	29.8883	401	Lsat_1_v5_gn_2_73561
LG2	12951415	12951887	LG7600774_pooled_peak_4630	220	.	11.0418	22.0664	18.8603	217	Lsat_1_v5_gn_2_5500
LG2	139313277	139315254	LG7600774_pooled_peak_6080b	168	.	9.12147	16.8734	13.8042	748	Lsat_1_v5_gn_2_65820
LG2	149789995	149791074	LG7600774_pooled_peak_6396b	264	.	11.5829	26.4397	23.1451	777	Lsat_1_v5_gn_2_75821
LG2	137360129	137360955	LG7600774_pooled_peak_6030a	275	.	12.9621	27.5553	24.2378	197	Lsat_1_v5_gn_2_66801
LG2	127725049	127725851	LG7600774_pooled_peak_5871b	290	.	12.3817	29.0553	25.7108	592	Lsat_1_v5_gn_2_59780
LG2	191424679	191425583	LG7600774_pooled_peak_7764	377	.	16.3226	37.7495	34.2869	327	Lsat_1_v5_gn_2_112481
LG2	108212035	108213030	LG7600774_pooled_peak_5553	234	.	11.5219	23.4128	20.1771	807	Lsat_1_v5_gn_2_49201
LG2	70606007	70606558	LG7600774_pooled_peak_5172	289	.	13.4422	28.9684	25.6266	316	Lsat_1_v5_gn_2_32240
LG2	42935493	42936036	LG7600774_pooled_peak_4912	261	.	12.482	26.1579	22.8669	290	Lsat_1_v5_gn_2_20341
LG2	200364249	200365428	LG7600774_pooled_peak_8098	362	.	15.8425	36.2523	32.806	443	Lsat_1_v5_gn_2_121301
LG2	143088247	143089910	LG7600774_pooled_peak_6194	699	.	25.9242	69.9551	66.2796	1221	Lsat_1_v5_gn_2_70900
LG2	200679886	200680682	LG7600774_pooled_peak_8111	289	.	13.4422	28.9684	25.6266	270	Lsat_1_v5_gn_2_121440
LG2	94703697	94705091	LG7600774_pooled_peak_5373a	207	.	10.5617	20.7384	17.5633	796	Lsat_1_v5_gn_2_42120
LG2	187466704	187467106	LG7600774_pooled_peak_7625	275	.	12.9621	27.5553	24.2378	196	Lsat_1_v5_gn_2_109360
LG2	205183259	205183744	LG7600774_pooled_peak_8314	250	.	9.82943	25.0651	21.7998	265	Lsat_1_v5_gn_2_126320
LG2	164703250	164703828	LG7600774_pooled_peak_6784	454	.	18.723	45.4175	41.8829	323	Lsat_1_v5_gn_2_86540
LG2	196307795	196308468	LG7600774_pooled_peak_7961	549	.	21.6035	54.9796	51.3767	289	Lsat_1_v5_gn_2_117161
LG2	175771465	175772468	LG7600774_pooled_peak_7194	207	.	10.5617	20.7384	17.5633	235	Lsat_1_v5_gn_2_98921
LG2	211415936	211416344	LG7600774_pooled_peak_8575	289	.	13.4422	28.9684	25.6266	176	Lsat_1_v5_gn_2_131741
LG2	162259768	162260290	LG7600774_pooled_peak_6705	438	.	18.2429	43.8608	40.3391	246	Lsat_1_v5_gn_2_85100
LG2	92712758	92713326	LG7600774_pooled_peak_5357	194	.	10.0816	19.4296	16.2881	192	Lsat_1_v5_gn_2_39660
LG2	170683329	170684167	LG7600774_pooled_peak_7019	275	.	12.9621	27.5553	24.2378	234	Lsat_1_v5_gn_2_93500
LG2	209745970	209746371	LG7600774_pooled_peak_8516	220	.	11.0418	22.0664	18.8603	240	Lsat_1_v5_gn_2_130140
LG2	207059107	207060211	LG7600774_pooled_peak_8388	275	.	12.9621	27.5553	24.2378	399	Lsat_1_v5_gn_2_127881
LG2	213326311	213328162	LG7600774_pooled_peak_8658a	344	.	13.9794	34.4483	31.0347	359	Lsat_1_v5_gn_2_133581
LG2	184673351	184674742	LG7600774_pooled_peak_7533c	261	.	12.482	26.1579	22.8669	1115	Lsat_1_v5_gn_2_107961
LG2	190525068	190528179	LG7600774_pooled_peak_7725a	303	.	12.7812	30.384	27.0295	751	Lsat_1_v5_gn_2_111980
LG2	119381989	119382698	LG7600774_pooled_peak_5733	289	.	13.4422	28.9684	25.6266	333	Lsat_1_v5_gn_2_55601
LG2	175626346	175628081	LG7600774_pooled_peak_7190a	189	.	9.18646	18.9629	15.8502	401	Lsat_1_v5_gn_2_99721
LG2	206599900	206600381	LG7600774_pooled_peak_8365	168	.	9.12147	16.8734	13.8042	231	Lsat_1_v5_gn_2_127261
LG2	176404985	176405671	LG7600774_pooled_peak_7207	615	.	23.5238	61.5482	57.9096	399	Lsat_1_v5_gn_2_100261
LG2	197196811	197197883	LG7600774_pooled_peak_8000b	234	.	11.5219	23.4128	20.1771	701	Lsat_1_v5_gn_2_118741
LG2	26488374	26489244	LG7600774_pooled_peak_4750	220	.	11.0418	22.0664	18.8603	226	Lsat_1_v5_gn_2_13341
LG2	143917656	143918320	LG7600774_pooled_peak_6208	289	.	13.4422	28.9684	25.6266	403	Lsat_1_v5_gn_2_72581
LG2	53401326	53401678	LG7600774_pooled_peak_5017	181	.	9.60155	18.141	15.0348	160	Lsat_1_v5_gn_2_22880
LG2	125453386	125453954	LG7600774_pooled_peak_5837	362	.	15.8425	36.2523	32.806	330	Lsat_1_v5_gn_2_58060
LG2	38872459	38873169	LG7600774_pooled_peak_4865	168	.	9.12147	16.8734	13.8042	418	Lsat_1_v5_gn_2_18081
LG2	190736621	190737135	LG7600774_pooled_peak_7735	189	.	9.18646	18.9629	15.8502	284	Lsat_1_v5_gn_2_113061
LG2	167562474	167563157	LG7600774_pooled_peak_6903b	2560	.	21.6654	256.097	252.148	544	Lsat_1_v5_gn_2_88961
LG2	164058593	164059968	LG7600774_pooled_peak_6755	517	.	18.7836	51.7453	48.1699	942	Lsat_1_v5_gn_2_86940
LG2	171587794	171588664	LG7600774_pooled_peak_7059a	194	.	10.0816	19.4296	16.2881	299	Lsat_1_v5_gn_2_93220
LG2	209370568	209371567	LG7600774_pooled_peak_8490a	267	.	9.23298	26.7162	23.4201	191	Lsat_1_v5_gn_2_129780
LG2	70205114	70205985	LG7600774_pooled_peak_5168	220	.	11.0418	22.0664	18.8603	678	Lsat_1_v5_gn_2_32020
LG2	34639768	34640669	LG7600774_pooled_peak_4829	194	.	10.0816	19.4296	16.2881	452	Lsat_1_v5_gn_2_15600
LG2	183505209	183506355	LG7600774_pooled_peak_7479	275	.	12.9621	27.5553	24.2378	449	Lsat_1_v5_gn_2_105880
LG2	211005888	211006418	LG7600774_pooled_peak_8561	181	.	9.60155	18.141	15.0348	321	Lsat_1_v5_gn_2_133160
LG2	158632055	158632387	LG7600774_pooled_peak_6610	207	.	10.5617	20.7384	17.5633	171	Lsat_1_v5_gn_2_83381
LG2	97873768	97875341	LG7600774_pooled_peak_5394	428	.	16.3759	42.8982	39.3875	578	Lsat_1_v5_gn_2_43400
LG2	213742730	213743799	LG7600774_pooled_peak_8678b	303	.	13.9222	30.3967	27.0295	780	Lsat_1_v5_gn_2_134301
LG2	155105583	155106261	LG7600774_pooled_peak_6504	213	.	9.98528	21.389	18.2086	212	Lsat_1_v5_gn_2_79320
LG2	115328207	115328683	LG7600774_pooled_peak_5686	234	.	11.5219	23.4128	20.1771	206	Lsat_1_v5_gn_2_53100
LG2	26890005	26892317	LG7600774_pooled_peak_4752d	423	.	17.7629	42.3153	38.8075	2086	Lsat_1_v5_gn_2_12460
LG2	162364716	162365393	LG7600774_pooled_peak_6710	347	.	12.2868	34.7367	31.3222	305	Lsat_1_v5_gn_2_85260
LG2	198831802	198833577	LG7600774_pooled_peak_8066b	332	.	14.8824	33.297	29.8883	1559	Lsat_1_v5_gn_2_120101
LG2	170780476	170782068	LG7600774_pooled_peak_7024	396	.	16.6024	39.6312	36.1516	1258	Lsat_1_v5_gn_2_93580
LG2	135189417	135190147	LG7600774_pooled_peak_5977	665	.	24.964	66.5674	62.9059	477	Lsat_1_v5_gn_2_64821
LG2	90848862	90849417	LG7600774_pooled_peak_5333	438	.	18.2429	43.8608	40.3391	280	Lsat_1_v5_gn_2_39280
LG2	163688320	163689317	LG7600774_pooled_peak_6745	358	.	14.3788	35.8279	32.3956	462	Lsat_1_v5_gn_2_84400
LG2	191744607	191745794	LG7600774_pooled_peak_7787	981	.	33.6054	98.1181	94.3587	687	Lsat_1_v5_gn_2_114921
LG2	164936658	164937548	LG7600774_pooled_peak_6793	318	.	14.4023	31.8397	28.4514	278	Lsat_1_v5_gn_2_86281
LG2	115842859	115843589	LG7600774_pooled_peak_5690	188	.	9.75985	18.8973	15.7883	453	Lsat_1_v5_gn_2_52861
LG2	107153104	107155192	LG7600774_pooled_peak_5525d	945	.	32.6452	94.5032	90.7524	1489	Lsat_1_v5_gn_2_46060
LG2	197448524	197450964	LG7600774_pooled_peak_8005f	392	.	16.8027	39.2593	35.7808	2248	Lsat_1_v5_gn_2_118200
LG2	203624288	203625256	LG7600774_pooled_peak_8219	598	.	23.0437	59.8924	56.2623	255	Lsat_1_v5_gn_2_124440
LG2	154759440	154760501	LG7600774_pooled_peak_6487	303	.	13.9222	30.3967	27.0295	512	Lsat_1_v5_gn_2_79721
LG2	144432088	144433015	LG7600774_pooled_peak_6226a	181	.	9.60155	18.141	15.0348	376	Lsat_1_v5_gn_2_71220
LG2	191187992	191188659	LG7600774_pooled_peak_7757	347	.	15.3625	34.7679	31.3394	325	Lsat_1_v5_gn_2_112821
LG2	116828631	116830851	LG7600774_pooled_peak_5702b	234	.	11.5219	23.4128	20.1771	1168	Lsat_1_v5_gn_2_53800
LG2	105632798	105633460	LG7600774_pooled_peak_5497	289	.	13.4422	28.9684	25.6266	265	Lsat_1_v5_gn_2_47360
LG2	161526229	161528018	LG7600774_pooled_peak_6698b	168	.	9.12147	16.8734	13.8042	1264	Lsat_1_v5_gn_2_85661
LG2	116639534	116641976	LG7600774_pooled_peak_5697a	454	.	18.723	45.4175	41.8829	582	Lsat_1_v5_gn_2_53840
LG2	196910063	196910660	LG7600774_pooled_peak_7986	332	.	14.8824	33.297	29.8883	328	Lsat_1_v5_gn_2_118081
LG2	204364017	204365411	LG7600774_pooled_peak_8269	289	.	13.4422	28.9684	25.6266	681	Lsat_1_v5_gn_2_126100
LG2	26471264	26473351	LG7600774_pooled_peak_4749a	332	.	14.8824	33.297	29.8883	286	Lsat_1_v5_gn_2_13401
LG2	20105484	20105923	LG7600774_pooled_peak_4698	181	.	9.60155	18.141	15.0348	162	Lsat_1_v5_gn_2_11421
LG2	209694274	209694666	LG7600774_pooled_peak_8512	239	.	9.52226	23.9122	20.6716	210	Lsat_1_v5_gn_2_130100
LG2	165470183	165470445	LG7600774_pooled_peak_6831	203	.	7.74155	20.3668	17.2187	134	Lsat_1_v5_gn_2_89900
LG2	164774445	164776312	LG7600774_pooled_peak_6789a	181	.	9.60155	18.141	15.0348	634	Lsat_1_v5_gn_2_86480
LG2	102012551	102013056	LG7600774_pooled_peak_5444	185	.	6.7238	18.5973	15.4895	257	Lsat_1_v5_gn_2_46281
LG2	16772500	16773500	LG7600774_pooled_peak_4672a	234	.	11.5219	23.4128	20.1771	212	Lsat_1_v5_gn_2_10861
LG2	214392773	214393289	LG7600774_pooled_peak_8700	615	.	23.5238	61.5482	57.9096	254	Lsat_1_v5_gn_2_135980
LG2	132173597	132174044	LG7600774_pooled_peak_5932	275	.	12.9621	27.5553	24.2378	229	Lsat_1_v5_gn_2_62461
LG2	60924167	60926045	LG7600774_pooled_peak_5087b	1869	.	55.689	186.98	183.092	1392	Lsat_1_v5_gn_2_27221
LG2	213319606	213320098	LG7600774_pooled_peak_8657	220	.	11.0418	22.0664	18.8603	259	Lsat_1_v5_gn_2_133560
LG2	6722249	6722646	LG7600774_pooled_peak_4557	168	.	9.12147	16.8734	13.8042	192	Lsat_1_v5_gn_2_2740
LG2	188142291	188142799	LG7600774_pooled_peak_7653	275	.	12.9621	27.5553	24.2378	326	Lsat_1_v5_gn_2_109801
LG2	175429870	175430308	LG7600774_pooled_peak_7181	181	.	9.60155	18.141	15.0348	166	Lsat_1_v5_gn_2_99561
LG2	188061451	188062525	LG7600774_pooled_peak_7650b	768	.	27.8445	76.8251	73.1242	685	Lsat_1_v5_gn_2_109741
LG2	195245911	195247314	LG7600774_pooled_peak_7917	168	.	9.12147	16.8734	13.8042	1046	Lsat_1_v5_gn_2_115780
LG2	74965009	74965572	LG7600774_pooled_peak_5207	343	.	11.4424	34.3625	30.951	429	Lsat_1_v5_gn_2_33900
LG2	168882209	168883886	LG7600774_pooled_peak_6946a	207	.	10.5617	20.7384	17.5633	229	Lsat_1_v5_gn_2_92781
LG2	181767399	181767950	LG7600774_pooled_peak_7431	168	.	9.12147	16.8734	13.8042	348	Lsat_1_v5_gn_2_105320
LG2	195218653	195219922	LG7600774_pooled_peak_7916a	716	.	26.4043	71.661	67.9788	516	Lsat_1_v5_gn_2_115761
LG2	193190160	193191424	LG7600774_pooled_peak_7851	547	.	19.5711	54.7432	51.1469	709	Lsat_1_v5_gn_2_113780
LG2	189400156	189401083	LG7600774_pooled_peak_7672a	549	.	21.6035	54.9796	51.3767	228	Lsat_1_v5_gn_2_111280
LG2	206999632	206999994	LG7600774_pooled_peak_8386	168	.	9.12147	16.8734	13.8042	202	Lsat_1_v5_gn_2_127901
LG2	186983916	186986818	LG7600774_pooled_peak_7603d	330	.	13.58	33.0808	29.6875	2364	Lsat_1_v5_gn_2_109040
LG2	146431638	146433212	LG7600774_pooled_peak_6283a	883	.	27.9588	88.3212	84.5868	428	Lsat_1_v5_gn_2_72540
LG2	208123080	208123948	LG7600774_pooled_peak_8434	1054	.	35.5257	105.421	101.647	417	Lsat_1_v5_gn_2_129181
LG2	177414767	177415135	LG7600774_pooled_peak_7247	168	.	9.12147	16.8734	13.8042	202	Lsat_1_v5_gn_2_98161
LG2	144161018	144162192	LG7600774_pooled_peak_6216b	261	.	12.482	26.1579	22.8669	629	Lsat_1_v5_gn_2_71120
LG2	110475420	110475943	LG7600774_pooled_peak_5609	264	.	11.5829	26.4397	23.1451	252	Lsat_1_v5_gn_2_51761
LG2	13075744	13076341	LG7600774_pooled_peak_4633	318	.	14.4023	31.8397	28.4514	289	Lsat_1_v5_gn_2_6560
LG2	151211572	151212490	LG7600774_pooled_peak_6415	213	.	9.98528	21.389	18.2086	670	Lsat_1_v5_gn_2_78480
LG2	168828448	168828767	LG7600774_pooled_peak_6945	1302	.	31.9457	130.245	126.426	154	Lsat_1_v5_gn_2_92861
LG2	72924513	72925731	LG7600774_pooled_peak_5188	598	.	23.0437	59.8924	56.2623	834	Lsat_1_v5_gn_2_32520
LG2	207447084	207449259	LG7600774_pooled_peak_8402c	332	.	14.8824	33.297	29.8883	1891	Lsat_1_v5_gn_2_128201
LG2	107699891	107700444	LG7600774_pooled_peak_5541	370	.	11.4788	37.0214	33.5735	221	Lsat_1_v5_gn_2_47780
LG2	214304457	214304994	LG7600774_pooled_peak_8697	207	.	10.5617	20.7384	17.5633	327	Lsat_1_v5_gn_2_135961
LG2	83265959	83267654	LG7600774_pooled_peak_5267b	181	.	9.60155	18.141	15.0348	1058	Lsat_1_v5_gn_2_36200
LG2	149245764	149247246	LG7600774_pooled_peak_6370b	577	.	20.37	57.7959	54.1801	1113	Lsat_1_v5_gn_2_75201
LG2	191770485	191772199	LG7600774_pooled_peak_7792b	750	.	27.3644	75.0961	71.4012	1449	Lsat_1_v5_gn_2_114941
LG2	147957786	147958403	LG7600774_pooled_peak_6339	377	.	16.3226	37.7495	34.2869	332	Lsat_1_v5_gn_2_73661
LG2	10290152	10290718	LG7600774_pooled_peak_4594	275	.	12.9621	27.5553	24.2378	388	Lsat_1_v5_gn_2_3981
LG2	188244916	188245838	LG7600774_pooled_peak_7657b	194	.	10.0816	19.4296	16.2881	635	Lsat_1_v5_gn_2_110060
LG2	209196022	209197449	LG7600774_pooled_peak_8476c	286	.	10.7509	28.602	25.2787	1135	Lsat_1_v5_gn_2_129441
LG2	155977208	155978177	LG7600774_pooled_peak_6530b	909	.	31.6851	90.9137	87.1715	757	Lsat_1_v5_gn_2_81341
LG2	118705992	118707409	LG7600774_pooled_peak_5720a	207	.	10.5617	20.7384	17.5633	331	Lsat_1_v5_gn_2_56001
LG2	208923709	208924412	LG7600774_pooled_peak_8462	207	.	10.5617	20.7384	17.5633	186	Lsat_1_v5_gn_2_129520
LG2	203932076	203933595	LG7600774_pooled_peak_8239b	303	.	13.9222	30.3967	27.0295	934	Lsat_1_v5_gn_2_125641
LG2	17435690	17436141	LG7600774_pooled_peak_4676	168	.	9.12147	16.8734	13.8042	207	Lsat_1_v5_gn_2_9160
LG2	191544475	191545152	LG7600774_pooled_peak_7773	751	.	24.7635	75.1567	71.4613	260	Lsat_1_v5_gn_2_112401
LG2	140758798	140759639	LG7600774_pooled_peak_6122	181	.	9.60155	18.141	15.0348	244	Lsat_1_v5_gn_2_68700
LG2	130064344	130064888	LG7600774_pooled_peak_5914	332	.	14.8824	33.297	29.8883	206	Lsat_1_v5_gn_2_61160
LG2	125030175	125030922	LG7600774_pooled_peak_5829	207	.	10.5617	20.7384	17.5633	196	Lsat_1_v5_gn_2_58401
LG2	164524436	164527867	LG7600774_pooled_peak_6777e	332	.	14.8824	33.297	29.8883	2577	Lsat_1_v5_gn_2_86780
LG2	116724635	116726483	LG7600774_pooled_peak_5700a	454	.	18.723	45.4175	41.8829	1132	Lsat_1_v5_gn_2_53820
LG2	74480859	74481577	LG7600774_pooled_peak_5202	168	.	9.12147	16.8734	13.8042	240	Lsat_1_v5_gn_2_33560
LG2	196281728	196282502	LG7600774_pooled_peak_7959	181	.	9.60155	18.141	15.0348	520	Lsat_1_v5_gn_2_117121
LG2	124957353	124960271	LG7600774_pooled_peak_5827a	347	.	15.3625	34.7679	31.3394	674	Lsat_1_v5_gn_2_58261
LG2	1644267	1644691	LG7600774_pooled_peak_4483	168	.	9.12147	16.8734	13.8042	259	Lsat_1_v5_gn_2_940
LG2	176615499	176617777	LG7600774_pooled_peak_7219b	344	.	13.9794	34.4483	31.0347	1989	Lsat_1_v5_gn_2_100100
LG2	197129782	197130571	LG7600774_pooled_peak_7998	253	.	11.9906	25.3368	22.0675	410	Lsat_1_v5_gn_2_118780
LG2	206323012	206324410	LG7600774_pooled_peak_8357a	168	.	9.12147	16.8734	13.8042	333	Lsat_1_v5_gn_2_127400
LG2	198262182	198264325	LG7600774_pooled_peak_8038b	213	.	9.98528	21.389	18.2086	1043	Lsat_1_v5_gn_2_119141
LG2	185913242	185914630	LG7600774_pooled_peak_7566a	485	.	19.6832	48.5637	45.0043	301	Lsat_1_v5_gn_2_106861
LG2	206922789	206925106	LG7600774_pooled_peak_8381b	533	.	21.1234	53.3608	49.7681	1156	Lsat_1_v5_gn_2_128021
LG2	56125750	56126633	LG7600774_pooled_peak_5048b	289	.	13.4422	28.9684	25.6266	555	Lsat_1_v5_gn_2_25560
LG2	159868452	159869128	LG7600774_pooled_peak_6634	181	.	9.60155	18.141	15.0348	213	Lsat_1_v5_gn_2_83120
LG2	140603616	140603995	LG7600774_pooled_peak_6119	5031	.	91.2294	503.12	499.017	186	Lsat_1_v5_gn_2_68660
LG2	101051954	101052476	LG7600774_pooled_peak_5428	1374	.	43.687	137.445	133.616	210	Lsat_1_v5_gn_2_43880
LG2	142069703	142070164	LG7600774_pooled_peak_6161	275	.	12.9621	27.5553	24.2378	241	Lsat_1_v5_gn_2_69721
LG2	195138929	195139459	LG7600774_pooled_peak_7912	168	.	9.12147	16.8734	13.8042	286	Lsat_1_v5_gn_2_115601
LG2	178903340	178904746	LG7600774_pooled_peak_7300b	454	.	18.723	45.4175	41.8829	1168	Lsat_1_v5_gn_2_100821
LG2	106778903	106780313	LG7600774_pooled_peak_5519c	566	.	22.0835	56.6079	52.9953	1064	Lsat_1_v5_gn_2_46961
LG2	146659734	146660482	LG7600774_pooled_peak_6287	168	.	9.12147	16.8734	13.8042	259	Lsat_1_v5_gn_2_72821
LG2	161401826	161403153	LG7600774_pooled_peak_6688c	665	.	24.964	66.5674	62.9059	1011	Lsat_1_v5_gn_2_85541
LG2	189514152	189514854	LG7600774_pooled_peak_7678	234	.	11.5219	23.4128	20.1771	503	Lsat_1_v5_gn_2_111261
LG2	201330331	201330756	LG7600774_pooled_peak_8129	234	.	11.5219	23.4128	20.1771	196	Lsat_1_v5_gn_2_121900
LG2	156331374	156333518	LG7600774_pooled_peak_6552c	194	.	10.0816	19.4296	16.2881	1582	Lsat_1_v5_gn_2_82241
LG2	38256909	38258325	LG7600774_pooled_peak_4861b	16882	.	72.1463	1688.28	1683.06	1078	Lsat_1_v5_gn_2_18040
LG2	39815436	39815809	LG7600774_pooled_peak_4876	261	.	12.482	26.1579	22.8669	200	Lsat_1_v5_gn_2_17500
LG2	200545912	200547847	LG7600774_pooled_peak_8105a	699	.	25.9242	69.9551	66.2796	279	Lsat_1_v5_gn_2_121360
LG2	177642122	177642549	LG7600774_pooled_peak_7251	194	.	10.0816	19.4296	16.2881	256	Lsat_1_v5_gn_2_98041
LG2	202601510	202601988	LG7600774_pooled_peak_8181	362	.	15.8425	36.2523	32.806	234	Lsat_1_v5_gn_2_124621
LG2	124453163	124454871	LG7600774_pooled_peak_5815	608	.	21.1688	60.8824	57.2499	765	Lsat_1_v5_gn_2_57840
LG2	191111547	191112178	LG7600774_pooled_peak_7753	469	.	19.2031	46.9853	43.4377	239	Lsat_1_v5_gn_2_112861
LG2	183179373	183180634	LG7600774_pooled_peak_7469b	247	.	12.0019	24.7768	21.5126	1012	Lsat_1_v5_gn_2_105521
LG2	203571605	203572432	LG7600774_pooled_peak_8216b	168	.	9.12147	16.8734	13.8042	658	Lsat_1_v5_gn_2_124361
LG2	160062622	160063482	LG7600774_pooled_peak_6651b	234	.	11.5219	23.4128	20.1771	643	Lsat_1_v5_gn_2_83740
LG2	153353076	153353755	LG7600774_pooled_peak_6457	175	.	9.22354	17.5172	14.4456	333	Lsat_1_v5_gn_2_77400
LG2	170848507	170849443	LG7600774_pooled_peak_7025	546	.	16.8943	54.6367	51.0414	666	Lsat_1_v5_gn_2_93641
LG2	10407574	10408020	LG7600774_pooled_peak_4597	261	.	12.482	26.1579	22.8669	221	Lsat_1_v5_gn_2_4080
LG2	181264656	181265077	LG7600774_pooled_peak_7412	220	.	11.0418	22.0664	18.8603	176	Lsat_1_v5_gn_2_102980
LG2	109509926	109510353	LG7600774_pooled_peak_5583	234	.	11.5219	23.4128	20.1771	224	Lsat_1_v5_gn_2_48161
LG2	124613060	124616700	LG7600774_pooled_peak_5819g	377	.	16.3226	37.7495	34.2869	3400	Lsat_1_v5_gn_2_57620
LG2	43176488	43178895	LG7600774_pooled_peak_4918a	32597	.	22.1688	3259.77	3253.6	654	Lsat_1_v5_gn_2_20561
LG2	177246323	177246736	LG7600774_pooled_peak_7245	168	.	9.12147	16.8734	13.8042	217	Lsat_1_v5_gn_2_98221
LG2	102513629	102514597	LG7600774_pooled_peak_5452a	181	.	9.60155	18.141	15.0348	175	Lsat_1_v5_gn_2_44861
LG2	212815229	212815543	LG7600774_pooled_peak_8638	181	.	9.60155	18.141	15.0348	160	Lsat_1_v5_gn_2_133880
LG2	175696827	175697611	LG7600774_pooled_peak_7193	716	.	26.4043	71.661	67.9788	477	Lsat_1_v5_gn_2_99800
LG2	158155340	158156521	LG7600774_pooled_peak_6594b	392	.	16.8027	39.2593	35.7808	734	Lsat_1_v5_gn_2_80220
LG2	131839332	131839772	LG7600774_pooled_peak_5930	7559	.	108.799	755.996	751.758	232	Lsat_1_v5_gn_2_61580
LG2	42173586	42174040	LG7600774_pooled_peak_4905	1373	.	20.2431	137.375	133.546	268	Lsat_1_v5_gn_2_19840
LG2	183885964	183886566	LG7600774_pooled_peak_7508	247	.	12.0019	24.7768	21.5126	414	Lsat_1_v5_gn_2_106401
LG2	139177957	139178500	LG7600774_pooled_peak_6076	344	.	13.9794	34.4483	31.0347	288	Lsat_1_v5_gn_2_65920
LG2	139124014	139125415	LG7600774_pooled_peak_6074a	207	.	10.5617	20.7384	17.5633	353	Lsat_1_v5_gn_2_65961
LG2	111458503	111459762	LG7600774_pooled_peak_5631b	805	.	15.009	80.5021	76.7894	567	Lsat_1_v5_gn_2_50780
LG2	77912394	77912902	LG7600774_pooled_peak_5239	220	.	11.0418	22.0664	18.8603	229	Lsat_1_v5_gn_2_34100
LG2	101065630	101066078	LG7600774_pooled_peak_5429	793	.	22.1162	79.3191	75.6111	278	Lsat_1_v5_gn_2_43901
LG2	206642846	206644058	LG7600774_pooled_peak_8373b	220	.	11.0418	22.0664	18.8603	581	Lsat_1_v5_gn_2_127200
LG2	170950565	170951490	LG7600774_pooled_peak_7031	303	.	13.9222	30.3967	27.0295	693	Lsat_1_v5_gn_2_93821
LG2	162652863	162653492	LG7600774_pooled_peak_6712	234	.	11.5219	23.4128	20.1771	261	Lsat_1_v5_gn_2_85040
LG2	117432606	117433186	LG7600774_pooled_peak_5705	303	.	12.7812	30.384	27.0295	241	Lsat_1_v5_gn_2_53581
LG2	146746453	146748081	LG7600774_pooled_peak_6296a	323	.	14.2965	32.3114	28.9214	514	Lsat_1_v5_gn_2_72960
LG2	142849902	142850820	LG7600774_pooled_peak_6186	200	.	10.1459	20.0489	16.9052	216	Lsat_1_v5_gn_2_70720
LG2	20918998	20919666	LG7600774_pooled_peak_4704	181	.	9.60155	18.141	15.0348	286	Lsat_1_v5_gn_2_10641
LG2	129753289	129753725	LG7600774_pooled_peak_5909	849	.	27.16	84.9912	81.2666	230	Lsat_1_v5_gn_2_60941
LG2	187173551	187173968	LG7600774_pooled_peak_7617	362	.	15.8425	36.2523	32.806	235	Lsat_1_v5_gn_2_108781
LG2	109637796	109638856	LG7600774_pooled_peak_5587b	207	.	10.5617	20.7384	17.5633	863	Lsat_1_v5_gn_2_51180
LG2	166461534	166466329	LG7600774_pooled_peak_6868h	377	.	16.3226	37.7495	34.2869	3312	Lsat_1_v5_gn_2_87721
LG2	183864147	183865790	LG7600774_pooled_peak_7505b	392	.	16.8027	39.2593	35.7808	1119	Lsat_1_v5_gn_2_106361
LG2	169918623	169920152	LG7600774_pooled_peak_6987a	443	.	16.7753	44.3447	40.8205	342	Lsat_1_v5_gn_2_91561
LG2	56645998	56646723	LG7600774_pooled_peak_5054	454	.	18.723	45.4175	41.8829	258	Lsat_1_v5_gn_2_25400
LG2	48427995	48428556	LG7600774_pooled_peak_4975	168	.	9.12147	16.8734	13.8042	204	Lsat_1_v5_gn_2_21640
LG2	189803102	189803819	LG7600774_pooled_peak_7693	485	.	19.6832	48.5637	45.0043	499	Lsat_1_v5_gn_2_110560
LG2	212019716	212021124	LG7600774_pooled_peak_8607a	213	.	9.98528	21.389	18.2086	670	Lsat_1_v5_gn_2_132700
LG2	62361909	62362543	LG7600774_pooled_peak_5098	275	.	12.9621	27.5553	24.2378	433	Lsat_1_v5_gn_2_27501
LG2	150933171	150934016	LG7600774_pooled_peak_6410b	168	.	9.12147	16.8734	13.8042	689	Lsat_1_v5_gn_2_78600
LG2	179019621	179021696	LG7600774_pooled_peak_7303c	1203	.	39.3663	120.302	116.5	1557	Lsat_1_v5_gn_2_100901
LG2	111460259	111460799	LG7600774_pooled_peak_5632	2878	.	34.0039	287.893	283.92	321	Lsat_1_v5_gn_2_50801
LG2	13830059	13831368	LG7600774_pooled_peak_4640b	220	.	11.0418	22.0664	18.8603	775	Lsat_1_v5_gn_2_6961
LG2	201172075	201172540	LG7600774_pooled_peak_8123	234	.	11.5219	23.4128	20.1771	251	Lsat_1_v5_gn_2_121880
LG2	3446265	3447412	LG7600774_pooled_peak_4515	177	.	8.78704	17.7771	14.7009	297	Lsat_1_v5_gn_2_2161
LG2	7348219	7348918	LG7600774_pooled_peak_4567	181	.	9.60155	18.141	15.0348	178	Lsat_1_v5_gn_2_3461
LG2	148641631	148641998	LG7600774_pooled_peak_6357	181	.	9.60155	18.141	15.0348	166	Lsat_1_v5_gn_2_74580
LG2	150116391	150117038	LG7600774_pooled_peak_6403	181	.	9.60155	18.141	15.0348	475	Lsat_1_v5_gn_2_75980
LG2	207530537	207531035	LG7600774_pooled_peak_8404	194	.	10.0816	19.4296	16.2881	220	Lsat_1_v5_gn_2_128281
LG2	121814818	121815477	LG7600774_pooled_peak_5772	207	.	10.5617	20.7384	17.5633	365	Lsat_1_v5_gn_2_56801
LG2	171900953	171902157	LG7600774_pooled_peak_7071b	207	.	10.5617	20.7384	17.5633	892	Lsat_1_v5_gn_2_94320
LG2	156021378	156022124	LG7600774_pooled_peak_6533	181	.	9.60155	18.141	15.0348	250	Lsat_1_v5_gn_2_81461
LG2	48079313	48079816	LG7600774_pooled_peak_4972	582	.	22.5636	58.2456	54.624	239	Lsat_1_v5_gn_2_21801
LG2	205976122	205976776	LG7600774_pooled_peak_8343	303	.	13.9222	30.3967	27.0295	293	Lsat_1_v5_gn_2_126640
LG2	166401320	166401777	LG7600774_pooled_peak_6862	289	.	13.4422	28.9684	25.6266	243	Lsat_1_v5_gn_2_87860
LG2	178863397	178864096	LG7600774_pooled_peak_7294	716	.	26.4043	71.661	67.9788	192	Lsat_1_v5_gn_2_100741
LG2	33845327	33846782	LG7600774_pooled_peak_4826a	226	.	10.3847	22.6277	19.417	242	Lsat_1_v5_gn_2_15441
LG2	22259770	22260099	LG7600774_pooled_peak_4714	194	.	10.0816	19.4296	16.2881	149	Lsat_1_v5_gn_2_9381
LG2	208851481	208851829	LG7600774_pooled_peak_8460	1009	.	26.4166	100.973	97.2081	164	Lsat_1_v5_gn_2_129581
LG2	49884419	49884732	LG7600774_pooled_peak_4992	177	.	8.78704	17.7771	14.7009	152	Lsat_1_v5_gn_2_23501
LG2	155062166	155062960	LG7600774_pooled_peak_6501	261	.	12.482	26.1579	22.8669	237	Lsat_1_v5_gn_2_79481
LG2	175623872	175625111	LG7600774_pooled_peak_7188	238	.	10.7841	23.8829	20.6432	877	Lsat_1_v5_gn_2_99740
LG2	101604937	101606138	LG7600774_pooled_peak_5440	648	.	24.4839	64.8858	61.2317	891	Lsat_1_v5_gn_2_46760
LG2	176445418	176445793	LG7600774_pooled_peak_7211	194	.	10.0816	19.4296	16.2881	189	Lsat_1_v5_gn_2_100181
LG2	43173940	43175040	LG7600774_pooled_peak_4916a	15849	.	34.8914	1584.97	1579.84	364	Lsat_1_v5_gn_2_20521
LG2	42241427	42242336	LG7600774_pooled_peak_4906	615	.	23.5238	61.5482	57.9096	354	Lsat_1_v5_gn_2_19861
LG2	118894542	118896265	LG7600774_pooled_peak_5727a	247	.	12.0019	24.7768	21.5126	224	Lsat_1_v5_gn_2_55700
LG2	2955843	2956381	LG7600774_pooled_peak_4505	251	.	11.1835	25.1537	21.8855	303	Lsat_1_v5_gn_2_340
LG2	123182684	123183087	LG7600774_pooled_peak_5798	200	.	10.1459	20.0489	16.9052	215	Lsat_1_v5_gn_2_56160
LG2	181239750	181240340	LG7600774_pooled_peak_7405	251	.	11.1835	25.1537	21.8855	282	Lsat_1_v5_gn_2_103021
LG2	26361378	26363284	LG7600774_pooled_peak_4746a	438	.	18.2429	43.8608	40.3391	663	Lsat_1_v5_gn_2_12921
LG2	199588500	199588892	LG7600774_pooled_peak_8088	438	.	18.2429	43.8608	40.3391	178	Lsat_1_v5_gn_2_120921
LG2	135241868	135242260	LG7600774_pooled_peak_5981	194	.	10.0816	19.4296	16.2881	186	Lsat_1_v5_gn_2_64801
LG2	63754343	63756153	LG7600774_pooled_peak_5112b	261	.	12.482	26.1579	22.8669	1126	Lsat_1_v5_gn_2_29361
LG2	108406890	108408022	LG7600774_pooled_peak_5558	220	.	11.0418	22.0664	18.8603	966	Lsat_1_v5_gn_2_49361
LG2	95692569	95693485	LG7600774_pooled_peak_5383	238	.	10.7841	23.8829	20.6432	219	Lsat_1_v5_gn_2_41300
LG2	210548446	210548978	LG7600774_pooled_peak_8542	168	.	9.12147	16.8734	13.8042	251	Lsat_1_v5_gn_2_130880
LG2	112534521	112535542	LG7600774_pooled_peak_5658	689	.	19.966	68.9197	65.2491	406	Lsat_1_v5_gn_2_50120
LG2	491419	492249	LG7600774_pooled_peak_4473	423	.	17.7629	42.3153	38.8075	413	Lsat_1_v5_gn_2_1280
LG2	186857626	186858270	LG7600774_pooled_peak_7600	632	.	24.0039	63.2127	59.5661	307	Lsat_1_v5_gn_2_108700
LG2	152177065	152177925	LG7600774_pooled_peak_6434	362	.	15.8425	36.2523	32.806	531	Lsat_1_v5_gn_2_76460
LG2	71732711	71733838	LG7600774_pooled_peak_5176a	168	.	9.12147	16.8734	13.8042	196	Lsat_1_v5_gn_2_31700
LG2	206942240	206943123	LG7600774_pooled_peak_8383b	454	.	18.723	45.4175	41.8829	585	Lsat_1_v5_gn_2_128000
LG2	136509947	136511151	LG7600774_pooled_peak_6009b	181	.	9.60155	18.141	15.0348	705	Lsat_1_v5_gn_2_67541
LG2	134235104	134237291	LG7600774_pooled_peak_5956b	981	.	33.6054	98.1181	94.3587	1172	Lsat_1_v5_gn_2_63620
LG2	180473731	180475578	LG7600774_pooled_peak_7371b	504	.	15.9728	50.4984	46.926	774	Lsat_1_v5_gn_2_103941
LG2	190599709	190600562	LG7600774_pooled_peak_7728	358	.	14.3788	35.8279	32.3956	280	Lsat_1_v5_gn_2_113181
LG2	136786229	136787988	LG7600774_pooled_peak_6017b	330	.	13.58	33.0808	29.6875	1404	Lsat_1_v5_gn_2_67280
LG2	1145238	1146898	LG7600774_pooled_peak_4481a	17082	.	9.72276	1708.25	1703.01	490	Lsat_1_v5_gn_2_1621
LG2	186267687	186271704	LG7600774_pooled_peak_7578e	194	.	10.0816	19.4296	16.2881	3031	Lsat_1_v5_gn_2_106540
LG2	178335690	178336101	LG7600774_pooled_peak_7282	396	.	10.9262	39.6023	36.123	210	Lsat_1_v5_gn_2_97160
LG2	163476617	163477364	LG7600774_pooled_peak_6734	485	.	19.6832	48.5637	45.0043	439	Lsat_1_v5_gn_2_84240
LG2	86146219	86146540	LG7600774_pooled_peak_5297	1374	.	43.687	137.445	133.616	156	Lsat_1_v5_gn_2_38441
LG2	132388354	132390326	LG7600774_pooled_peak_5938c	392	.	16.8027	39.2593	35.7808	1581	Lsat_1_v5_gn_2_62600
LG2	201616173	201617603	LG7600774_pooled_peak_8138a	767	.	25.1629	76.7791	73.0806	727	Lsat_1_v5_gn_2_122761
LG2	178007185	178008055	LG7600774_pooled_peak_7266	247	.	12.0019	24.7768	21.5126	634	Lsat_1_v5_gn_2_97741
LG2	139660352	139660949	LG7600774_pooled_peak_6094	873	.	30.7249	87.3503	83.6179	239	Lsat_1_v5_gn_2_65581
LG2	157741576	157742599	LG7600774_pooled_peak_6588a	377	.	16.3226	37.7495	34.2869	277	Lsat_1_v5_gn_2_80060
LG2	111454530	111454849	LG7600774_pooled_peak_5627	177	.	8.78704	17.7771	14.7009	153	Lsat_1_v5_gn_2_50760
LG2	44764447	44767294	LG7600774_pooled_peak_4931b	768	.	27.8445	76.8251	73.1242	2564	Lsat_1_v5_gn_2_19081
LG2	202129135	202130425	LG7600774_pooled_peak_8168a	194	.	10.0816	19.4296	16.2881	307	Lsat_1_v5_gn_2_123501
LG2	103587039	103588740	LG7600774_pooled_peak_5470a	344	.	13.9794	34.4483	31.0347	900	Lsat_1_v5_gn_2_45481
LG2	154813871	154814460	LG7600774_pooled_peak_6493	303	.	13.9222	30.3967	27.0295	188	Lsat_1_v5_gn_2_79640
LG2	6495458	6496301	LG7600774_pooled_peak_4549	501	.	20.1632	50.1526	46.5823	317	Lsat_1_v5_gn_2_2680
LG2	181323951	181325154	LG7600774_pooled_peak_7417	298	.	11.0581	29.8059	26.459	254	Lsat_1_v5_gn_2_102840
LG2	178788749	178790084	LG7600774_pooled_peak_7292a	220	.	11.0418	22.0664	18.8603	162	Lsat_1_v5_gn_2_100640
LG2	167646064	167647012	LG7600774_pooled_peak_6908	347	.	15.3625	34.7679	31.3394	744	Lsat_1_v5_gn_2_88900
LG2	5366925	5367452	LG7600774_pooled_peak_4538	168	.	9.12147	16.8734	13.8042	173	Lsat_1_v5_gn_2_2920
LG2	147656750	147657817	LG7600774_pooled_peak_6324a	194	.	10.0816	19.4296	16.2881	364	Lsat_1_v5_gn_2_73961
LG2	154800819	154801144	LG7600774_pooled_peak_6491	3126	.	74.6899	312.678	308.687	160	Lsat_1_v5_gn_2_79660
LG2	105914236	105916684	LG7600774_pooled_peak_5504b	347	.	15.3625	34.7679	31.3394	825	Lsat_1_v5_gn_2_47461
LG2	168338665	168339120	LG7600774_pooled_peak_6931	261	.	12.482	26.1579	22.8669	255	Lsat_1_v5_gn_2_90641
LG2	166525715	166526111	LG7600774_pooled_peak_6872	337	.	14.7577	33.7495	30.339	192	Lsat_1_v5_gn_2_87601
LG2	95935451	95935896	LG7600774_pooled_peak_5386	535	.	20.753	53.533	49.9399	231	Lsat_1_v5_gn_2_41401
LG2	154746695	154747242	LG7600774_pooled_peak_6486	733	.	26.8843	73.3747	69.6861	317	Lsat_1_v5_gn_2_79760
LG2	190339874	190340749	LG7600774_pooled_peak_7719b	220	.	11.0418	22.0664	18.8603	636	Lsat_1_v5_gn_2_111881
LG2	184319723	184321102	LG7600774_pooled_peak_7515b	716	.	26.4043	71.661	67.9788	1012	Lsat_1_v5_gn_2_107521
LG2	163281663	163282657	LG7600774_pooled_peak_6725	504	.	15.9728	50.4984	46.926	648	Lsat_1_v5_gn_2_84081
LG2	213392145	213393450	LG7600774_pooled_peak_8663b	323	.	14.2965	32.3114	28.9214	855	Lsat_1_v5_gn_2_133681
LG2	46401130	46402768	LG7600774_pooled_peak_4941c	220	.	11.0418	22.0664	18.8603	1208	Lsat_1_v5_gn_2_20881
LG2	160213753	160214877	LG7600774_pooled_peak_6662a	220	.	11.0418	22.0664	18.8603	181	Lsat_1_v5_gn_2_83541
LG2	193137912	193138662	LG7600774_pooled_peak_7845	181	.	9.60155	18.141	15.0348	282	Lsat_1_v5_gn_2_113740
LG2	127620097	127622573	LG7600774_pooled_peak_5870b	899	.	28.3582	89.9954	86.2563	2004	Lsat_1_v5_gn_2_59820
LG2	211334965	211337055	LG7600774_pooled_peak_8572c	423	.	17.7629	42.3153	38.8075	1414	Lsat_1_v5_gn_2_131600
LG2	132787382	132787748	LG7600774_pooled_peak_5942	362	.	15.8425	36.2523	32.806	171	Lsat_1_v5_gn_2_63001
LG2	204814900	204815553	LG7600774_pooled_peak_8291	181	.	9.60155	18.141	15.0348	205	Lsat_1_v5_gn_2_125060
LG2	216100209	216100686	LG7600774_pooled_peak_8759	332	.	14.8824	33.297	29.8883	266	Lsat_1_v5_gn_2_136600
LG2	173713874	173714863	LG7600774_pooled_peak_7122	207	.	10.5617	20.7384	17.5633	231	Lsat_1_v5_gn_2_95521
LG2	36204263	36207352	LG7600774_pooled_peak_4843a	289	.	13.4422	28.9684	25.6266	500	Lsat_1_v5_gn_2_16081
LG2	119657916	119658867	LG7600774_pooled_peak_5747	290	.	12.3817	29.0553	25.7108	606	Lsat_1_v5_gn_2_55181
LG2	164553549	164554386	LG7600774_pooled_peak_6778	671	.	22.7664	67.1514	63.4884	600	Lsat_1_v5_gn_2_86760
LG2	214187417	214188056	LG7600774_pooled_peak_8691	234	.	11.5219	23.4128	20.1771	262	Lsat_1_v5_gn_2_135880
LG2	205611102	205612350	LG7600774_pooled_peak_8323	194	.	10.0816	19.4296	16.2881	324	Lsat_1_v5_gn_2_126920
LG2	7475349	7476123	LG7600774_pooled_peak_4571	201	.	9.58587	20.1671	17.0194	471	Lsat_1_v5_gn_2_3540
LG2	139507966	139508665	LG7600774_pooled_peak_6090	735	.	24.3641	73.5413	69.8518	253	Lsat_1_v5_gn_2_65701
LG2	4714919	4717329	LG7600774_pooled_peak_4530e	207	.	10.5617	20.7384	17.5633	2032	Lsat_1_v5_gn_2_3181
LG2	190989360	190990246	LG7600774_pooled_peak_7746	275	.	12.9621	27.5553	24.2378	671	Lsat_1_v5_gn_2_112920
LG2	159846241	159847030	LG7600774_pooled_peak_6632	317	.	13.1806	31.7259	28.3534	367	Lsat_1_v5_gn_2_82860
LG2	173398349	173401308	LG7600774_pooled_peak_7113c	234	.	11.5219	23.4128	20.1771	1421	Lsat_1_v5_gn_2_95760
LG2	183692595	183694206	LG7600774_pooled_peak_7489b	289	.	13.4422	28.9684	25.6266	726	Lsat_1_v5_gn_2_106101
LG2	169387177	169387841	LG7600774_pooled_peak_6962	318	.	14.4023	31.8397	28.4514	177	Lsat_1_v5_gn_2_92160
LG2	194162844	194163498	LG7600774_pooled_peak_7890	172	.	7.67924	17.2997	14.2292	364	Lsat_1_v5_gn_2_115441
LG2	151351532	151352099	LG7600774_pooled_peak_6420	347	.	15.3625	34.7679	31.3394	354	Lsat_1_v5_gn_2_78320
LG2	135658938	135661881	LG7600774_pooled_peak_5988e	377	.	16.3226	37.7495	34.2869	2587	Lsat_1_v5_gn_2_64140
LG2	95608276	95608800	LG7600774_pooled_peak_5382	168	.	9.12147	16.8734	13.8042	354	Lsat_1_v5_gn_2_41261
LG2	152229950	152230484	LG7600774_pooled_peak_6435	261	.	12.482	26.1579	22.8669	321	Lsat_1_v5_gn_2_76440
LG2	206488689	206489319	LG7600774_pooled_peak_8362	194	.	10.0816	19.4296	16.2881	180	Lsat_1_v5_gn_2_127540
LG2	138973131	138975130	LG7600774_pooled_peak_6071b	469	.	19.2031	46.9853	43.4377	1735	Lsat_1_v5_gn_2_66100
LG2	204671533	204672128	LG7600774_pooled_peak_8285	332	.	14.8824	33.297	29.8883	204	Lsat_1_v5_gn_2_125240
LG2	179565867	179567899	LG7600774_pooled_peak_7328c	181	.	9.60155	18.141	15.0348	1204	Lsat_1_v5_gn_2_101560
LG3	164940022	164941492	LG7600774_pooled_peak_12025b	181	.	9.60155	18.141	15.0348	690	Lsat_1_v5_gn_3_102280
LG3	109050994	109052147	LG7600774_pooled_peak_11413a	275	.	12.9621	27.5553	24.2378	221	Lsat_1_v5_gn_3_79561
LG3	65094643	65095336	LG7600774_pooled_peak_10528	181	.	9.60155	18.141	15.0348	384	Lsat_1_v5_gn_3_51441
LG3	160996011	160996601	LG7600774_pooled_peak_11978b	1163	.	18.8998	116.315	112.52	437	Lsat_1_v5_gn_3_101441
LG3	90790722	90791773	LG7600774_pooled_peak_11095	485	.	19.6832	48.5637	45.0043	233	Lsat_1_v5_gn_3_68721
LG3	256161106	256161917	LG7600774_pooled_peak_12826	194	.	10.0816	19.4296	16.2881	620	Lsat_1_v5_gn_3_139900
LG3	51653792	51654869	LG7600774_pooled_peak_10163	682	.	25.4441	68.2572	64.5885	356	Lsat_1_v5_gn_3_40361
LG3	56701820	56702267	LG7600774_pooled_peak_10315	181	.	9.60155	18.141	15.0348	186	Lsat_1_v5_gn_3_44421
LG3	38434419	38435103	LG7600774_pooled_peak_9805	443	.	16.7753	44.3447	40.8205	372	Lsat_1_v5_gn_3_30600
LG3	69500228	69502443	LG7600774_pooled_peak_10610a	238	.	10.7841	23.8829	20.6432	803	Lsat_1_v5_gn_3_53901
LG3	62200890	62201417	LG7600774_pooled_peak_10438	277	.	11.9823	27.7404	24.42	230	Lsat_1_v5_gn_3_47940
LG3	3444837	3446376	LG7600774_pooled_peak_8818b	275	.	12.9621	27.5553	24.2378	1343	Lsat_1_v5_gn_3_1800
LG3	11871354	11873234	LG7600774_pooled_peak_9069a	194	.	10.0816	19.4296	16.2881	178	Lsat_1_v5_gn_3_8741
LG3	27157190	27158105	LG7600774_pooled_peak_9514	347	.	15.3625	34.7679	31.3394	491	Lsat_1_v5_gn_3_20861
LG3	227499933	227500501	LG7600774_pooled_peak_12588	181	.	9.60155	18.141	15.0348	175	Lsat_1_v5_gn_3_128800
LG3	41511029	41511765	LG7600774_pooled_peak_9892	303	.	13.9222	30.3967	27.0295	473	Lsat_1_v5_gn_3_31761
LG3	10071572	10073568	LG7600774_pooled_peak_9001	347	.	15.3625	34.7679	31.3394	820	Lsat_1_v5_gn_3_6660
LG3	63325126	63325510	LG7600774_pooled_peak_10479	234	.	11.5219	23.4128	20.1771	195	Lsat_1_v5_gn_3_49220
LG3	72418354	72419176	LG7600774_pooled_peak_10694	189	.	9.18646	18.9629	15.8502	241	Lsat_1_v5_gn_3_56721
LG3	69775117	69775580	LG7600774_pooled_peak_10617	501	.	20.1632	50.1526	46.5823	216	Lsat_1_v5_gn_3_53641
LG3	158182013	158184104	LG7600774_pooled_peak_11951a	976	.	15.9664	97.6116	93.8542	193	Lsat_1_v5_gn_3_99221
LG3	163134575	163135184	LG7600774_pooled_peak_11990	547	.	19.5711	54.7432	51.1469	375	Lsat_1_v5_gn_3_100480
LG3	6662725	6664056	LG7600774_pooled_peak_8914b	303	.	13.9222	30.3967	27.0295	1102	Lsat_1_v5_gn_3_5240
LG3	22108572	22109493	LG7600774_pooled_peak_9375b	377	.	16.3226	37.7495	34.2869	672	Lsat_1_v5_gn_3_16380
LG3	31705806	31706160	LG7600774_pooled_peak_9610	533	.	21.1234	53.3608	49.7681	179	Lsat_1_v5_gn_3_21380
LG3	30005985	30006339	LG7600774_pooled_peak_9563	615	.	23.5238	61.5482	57.9096	176	Lsat_1_v5_gn_3_23420
LG3	15812826	15813175	LG7600774_pooled_peak_9182	234	.	11.5219	23.4128	20.1771	191	Lsat_1_v5_gn_3_11820
LG3	8746216	8749992	LG7600774_pooled_peak_8958g	261	.	12.482	26.1579	22.8669	3268	Lsat_1_v5_gn_3_5360
LG3	8940288	8940781	LG7600774_pooled_peak_8965	504	.	15.9728	50.4984	46.926	278	Lsat_1_v5_gn_3_8300
LG3	55224520	55225685	LG7600774_pooled_peak_10267	816	.	26.3611	81.6867	77.9718	468	Lsat_1_v5_gn_3_43161
LG3	95828263	95828790	LG7600774_pooled_peak_11201	168	.	9.12147	16.8734	13.8042	362	Lsat_1_v5_gn_3_72021
LG3	19137131	19137636	LG7600774_pooled_peak_9288	168	.	9.12147	16.8734	13.8042	263	Lsat_1_v5_gn_3_14860
LG3	80938676	80939271	LG7600774_pooled_peak_10902	517	.	20.6433	51.7517	48.1699	229	Lsat_1_v5_gn_3_63261
LG3	32371333	32371851	LG7600774_pooled_peak_9635	289	.	13.4422	28.9684	25.6266	294	Lsat_1_v5_gn_3_24181
LG3	63276581	63277698	LG7600774_pooled_peak_10476	181	.	9.60155	18.141	15.0348	325	Lsat_1_v5_gn_3_49241
LG3	136397052	136398121	LG7600774_pooled_peak_11726	318	.	14.4023	31.8397	28.4514	864	Lsat_1_v5_gn_3_91021
LG3	52166959	52167918	LG7600774_pooled_peak_10193	423	.	17.7629	42.3153	38.8075	303	Lsat_1_v5_gn_3_39841
LG3	181055412	181055756	LG7600774_pooled_peak_12136	10239	.	30.5081	1023.92	1019.5	181	Lsat_1_v5_gn_3_108121
LG3	37004285	37004593	LG7600774_pooled_peak_9752	674	.	19.6589	67.4597	63.7959	170	Lsat_1_v5_gn_3_27380
LG3	143355835	143357703	LG7600774_pooled_peak_11812a	1091	.	36.4859	109.108	105.326	342	Lsat_1_v5_gn_3_93201
LG3	158187901	158188624	LG7600774_pooled_peak_11953	793	.	16.2269	79.3432	75.6352	353	Lsat_1_v5_gn_3_99241
LG3	120428028	120428397	LG7600774_pooled_peak_11536	194	.	10.0816	19.4296	16.2881	182	Lsat_1_v5_gn_3_85361
LG3	140919302	140920020	LG7600774_pooled_peak_11791	377	.	16.3226	37.7495	34.2869	265	Lsat_1_v5_gn_3_93840
LG3	1033373	1033981	LG7600774_pooled_peak_8785	261	.	12.482	26.1579	22.8669	347	Lsat_1_v5_gn_3_1221
LG3	26683218	26686093	LG7600774_pooled_peak_9495e	261	.	12.482	26.1579	22.8669	2248	Lsat_1_v5_gn_3_19600
LG3	56953484	56954032	LG7600774_pooled_peak_10320	181	.	9.60155	18.141	15.0348	205	Lsat_1_v5_gn_3_45080
LG3	15476620	15477116	LG7600774_pooled_peak_9167	318	.	14.4023	31.8397	28.4514	200	Lsat_1_v5_gn_3_11020
LG3	151216132	151216896	LG7600774_pooled_peak_11888	632	.	24.0039	63.2127	59.5661	249	Lsat_1_v5_gn_3_97460
LG3	118451235	118451819	LG7600774_pooled_peak_11500	234	.	11.5219	23.4128	20.1771	184	Lsat_1_v5_gn_3_83561
LG3	158189506	158191043	LG7600774_pooled_peak_11955c	6383	.	29.8544	638.3	634.127	1376	Lsat_1_v5_gn_3_99281
LG3	33948930	33949566	LG7600774_pooled_peak_9680	226	.	10.3847	22.6277	19.417	315	Lsat_1_v5_gn_3_26300
LG3	182582522	182582879	LG7600774_pooled_peak_12151	1128	.	27.4001	112.809	109.022	178	Lsat_1_v5_gn_3_110440
LG3	68768602	68769033	LG7600774_pooled_peak_10588	264	.	11.5829	26.4397	23.1451	231	Lsat_1_v5_gn_3_56361
LG3	34807765	34808251	LG7600774_pooled_peak_9709	332	.	14.8824	33.297	29.8883	210	Lsat_1_v5_gn_3_26221
LG3	249037530	249038216	LG7600774_pooled_peak_12735	234	.	11.5219	23.4128	20.1771	256	Lsat_1_v5_gn_3_138240
LG3	206456020	206457402	LG7600774_pooled_peak_12410b	168	.	9.12147	16.8734	13.8042	530	Lsat_1_v5_gn_3_121041
LG3	93655347	93655857	LG7600774_pooled_peak_11162	261	.	12.482	26.1579	22.8669	247	Lsat_1_v5_gn_3_70341
LG3	182769271	182769906	LG7600774_pooled_peak_12154	220	.	11.0418	22.0664	18.8603	386	Lsat_1_v5_gn_3_109761
LG3	219597375	219599441	LG7600774_pooled_peak_12544f	1687	.	45.9323	168.74	164.873	1859	Lsat_1_v5_gn_3_126940
LG3	56040807	56043603	LG7600774_pooled_peak_10292b	247	.	12.0019	24.7768	21.5126	1422	Lsat_1_v5_gn_3_44100
LG3	37194385	37194793	LG7600774_pooled_peak_9762	247	.	12.0019	24.7768	21.5126	181	Lsat_1_v5_gn_3_27560
LG3	30180878	30181209	LG7600774_pooled_peak_9569	1122	.	33.5505	112.284	108.497	166	Lsat_1_v5_gn_3_23221
LG3	124669207	124669876	LG7600774_pooled_peak_11591	533	.	21.1234	53.3608	49.7681	253	Lsat_1_v5_gn_3_86600
LG3	119018087	119018600	LG7600774_pooled_peak_11513	632	.	24.0039	63.2127	59.5661	247	Lsat_1_v5_gn_3_84401
LG3	223858188	223859426	LG7600774_pooled_peak_12567a	181	.	9.60155	18.141	15.0348	347	Lsat_1_v5_gn_3_129041
LG3	109431107	109432611	LG7600774_pooled_peak_11422a	318	.	14.4023	31.8397	28.4514	259	Lsat_1_v5_gn_3_80041
LG3	192106105	192106429	LG7600774_pooled_peak_12245	2930	.	15.453	293.023	289.046	158	Lsat_1_v5_gn_3_114521
LG3	60544075	60545981	LG7600774_pooled_peak_10407b	220	.	11.0418	22.0664	18.8603	1631	Lsat_1_v5_gn_3_47821
LG3	45792047	45793005	LG7600774_pooled_peak_9993a	234	.	11.5219	23.4128	20.1771	203	Lsat_1_v5_gn_3_35341
LG3	164470064	164470600	LG7600774_pooled_peak_12017	286	.	10.7509	28.602	25.2787	276	Lsat_1_v5_gn_3_101980
LG3	90530988	90531319	LG7600774_pooled_peak_11088	194	.	10.0816	19.4296	16.2881	168	Lsat_1_v5_gn_3_69821
LG3	234400976	234401392	LG7600774_pooled_peak_12626	8169	.	52.9247	816.911	812.639	199	Lsat_1_v5_gn_3_131120
LG3	60062853	60063519	LG7600774_pooled_peak_10384	303	.	13.9222	30.3967	27.0295	370	Lsat_1_v5_gn_3_47760
LG3	65569222	65570603	LG7600774_pooled_peak_10535c	168	.	9.12147	16.8734	13.8042	1180	Lsat_1_v5_gn_3_51340
LG3	52525980	52527083	LG7600774_pooled_peak_10207c	168	.	9.12147	16.8734	13.8042	842	Lsat_1_v5_gn_3_39381
LG3	232566981	232567314	LG7600774_pooled_peak_12615	234	.	11.5219	23.4128	20.1771	171	Lsat_1_v5_gn_0_41801
LG3	236324859	236325404	LG7600774_pooled_peak_12642	532	.	19.1717	53.2299	49.6439	325	Lsat_1_v5_gn_3_131940
LG3	197415008	197415693	LG7600774_pooled_peak_12309a	234	.	11.5219	23.4128	20.1771	214	Lsat_1_v5_gn_3_117300
LG3	47352139	47352520	LG7600774_pooled_peak_10058	3208	.	63.8913	320.881	316.885	182	Lsat_1_v5_gn_3_36161
LG3	5485735	5486260	LG7600774_pooled_peak_8874	181	.	9.60155	18.141	15.0348	307	Lsat_1_v5_gn_3_3941
LG3	150943043	150944674	LG7600774_pooled_peak_11886b	275	.	12.9621	27.5553	24.2378	1237	Lsat_1_v5_gn_3_97601
LG3	104966984	104968381	LG7600774_pooled_peak_11327b	194	.	10.0816	19.4296	16.2881	1182	Lsat_1_v5_gn_3_76880
LG3	7420170	7421432	LG7600774_pooled_peak_8928	168	.	9.12147	16.8734	13.8042	294	Lsat_1_v5_gn_3_4460
LG3	104571375	104572440	LG7600774_pooled_peak_11320	181	.	9.60155	18.141	15.0348	534	Lsat_1_v5_gn_3_76640
LG3	4498231	4499525	LG7600774_pooled_peak_8848b	234	.	11.5219	23.4128	20.1771	948	Lsat_1_v5_gn_3_2200
LG3	123432846	123433805	LG7600774_pooled_peak_11569a	3332	.	42.1108	333.223	329.219	199	Lsat_1_v5_gn_3_85740
LG3	59536317	59536603	LG7600774_pooled_peak_10373	177	.	8.78704	17.7771	14.7009	133	Lsat_1_v5_gn_3_46540
LG3	4179836	4180197	LG7600774_pooled_peak_8844	392	.	16.8027	39.2593	35.7808	186	Lsat_1_v5_gn_3_3040
LG3	124870269	124871067	LG7600774_pooled_peak_11594	189	.	9.18646	18.9629	15.8502	528	Lsat_1_v5_gn_3_86700
LG3	38310318	38310852	LG7600774_pooled_peak_9801	648	.	24.4839	64.8858	61.2317	277	Lsat_1_v5_gn_3_29021
LG3	37818910	37819516	LG7600774_pooled_peak_9774	238	.	10.7841	23.8829	20.6432	390	Lsat_1_v5_gn_3_28580
LG3	84709008	84709463	LG7600774_pooled_peak_10975	377	.	16.3226	37.7495	34.2869	248	Lsat_1_v5_gn_3_63860
LG3	153342452	153342850	LG7600774_pooled_peak_11908	289	.	13.4422	28.9684	25.6266	215	Lsat_1_v5_gn_3_96021
LG3	104780325	104781231	LG7600774_pooled_peak_11325	289	.	13.4422	28.9684	25.6266	669	Lsat_1_v5_gn_3_76721
LG3	150702843	150704004	LG7600774_pooled_peak_11882b	303	.	13.9222	30.3967	27.0295	865	Lsat_1_v5_gn_3_97321
LG3	142307329	142308306	LG7600774_pooled_peak_11797a	234	.	11.5219	23.4128	20.1771	361	Lsat_1_v5_gn_3_93460
LG3	57051618	57052443	LG7600774_pooled_peak_10321b	648	.	23.9812	64.8903	61.2361	640	Lsat_1_v5_gn_3_44981
LG3	57361740	57362842	LG7600774_pooled_peak_10324	334	.	11.9796	33.4873	30.0777	797	Lsat_1_v5_gn_3_44640
LG3	78798433	78799025	LG7600774_pooled_peak_10861	423	.	17.7629	42.3153	38.8075	259	Lsat_1_v5_gn_3_60541
LG3	46527001	46527547	LG7600774_pooled_peak_10025	275	.	12.9621	27.5553	24.2378	199	Lsat_1_v5_gn_3_34641
LG3	163899601	163900035	LG7600774_pooled_peak_12000	303	.	13.9222	30.3967	27.0295	227	Lsat_1_v5_gn_3_101861
LG3	115065111	115065673	LG7600774_pooled_peak_11474	289	.	13.4422	28.9684	25.6266	310	Lsat_1_v5_gn_3_81141
LG3	3069513	3071855	LG7600774_pooled_peak_8808	517	.	20.6433	51.7517	48.1699	1217	Lsat_1_v5_gn_3_1420
LG3	118964088	118964564	LG7600774_pooled_peak_11507	275	.	12.9621	27.5553	24.2378	206	Lsat_1_v5_gn_3_83521
LG3	6625574	6627042	LG7600774_pooled_peak_8910b	181	.	9.60155	18.141	15.0348	1059	Lsat_1_v5_gn_3_5261
LG3	34375639	34376280	LG7600774_pooled_peak_9695	207	.	10.5617	20.7384	17.5633	362	Lsat_1_v5_gn_3_25260
LG3	245251468	245251906	LG7600774_pooled_peak_12695	168	.	9.12147	16.8734	13.8042	195	Lsat_1_v5_gn_3_135740
LG3	54176986	54177575	LG7600774_pooled_peak_10245	289	.	13.4422	28.9684	25.6266	245	Lsat_1_v5_gn_3_41801
LG3	90423085	90424696	LG7600774_pooled_peak_11077b	168	.	9.12147	16.8734	13.8042	1311	Lsat_1_v5_gn_3_69661
LG3	176794574	176796847	LG7600774_pooled_peak_12100a	615	.	23.5238	61.5482	57.9096	425	Lsat_1_v5_gn_0_39381
LG3	51918385	51919432	LG7600774_pooled_peak_10179a	168	.	9.12147	16.8734	13.8042	281	Lsat_1_v5_gn_3_40020
LG3	98247857	98248323	LG7600774_pooled_peak_11223	181	.	9.60155	18.141	15.0348	222	Lsat_1_v5_gn_3_72900
LG3	164778597	164779903	LG7600774_pooled_peak_12024b	275	.	12.9621	27.5553	24.2378	997	Lsat_1_v5_gn_3_102200
LG3	158192147	158192570	LG7600774_pooled_peak_11957	1883	.	17.5115	188.314	184.425	233	Lsat_1_v5_gn_3_99300
LG3	84807163	84808078	LG7600774_pooled_peak_10977a	220	.	11.0418	22.0664	18.8603	243	Lsat_1_v5_gn_3_63900
LG3	180404039	180405059	LG7600774_pooled_peak_12131a	168	.	9.12147	16.8734	13.8042	155	Lsat_1_v5_gn_3_109121
LG3	60521293	60522514	LG7600774_pooled_peak_10403b	945	.	32.6452	94.5032	90.7524	948	Lsat_1_v5_gn_3_47800
LG3	215133615	215134707	LG7600774_pooled_peak_12511	838	.	29.7648	83.8138	80.0913	293	Lsat_1_v5_gn_3_124700
LG3	181083496	181084118	LG7600774_pooled_peak_12137	318	.	14.4023	31.8397	28.4514	376	Lsat_1_v5_gn_3_108141
LG3	190919971	190921241	LG7600774_pooled_peak_12231b	2081	.	15.3079	208.198	204.289	612	Lsat_1_v5_gn_3_113220
LG3	140271919	140272238	LG7600774_pooled_peak_11769	234	.	11.5219	23.4128	20.1771	161	Lsat_1_v5_gn_3_92201
LG3	35184922	35186596	LG7600774_pooled_peak_9712a	275	.	12.9621	27.5553	24.2378	225	Lsat_1_v5_gn_3_26081
LG3	141247439	141247827	LG7600774_pooled_peak_11794	1706	.	46.3317	170.628	166.758	170	Lsat_1_v5_gn_3_92901
LG3	196269273	196269819	LG7600774_pooled_peak_12300	177	.	8.78704	17.7771	14.7009	303	Lsat_1_v5_gn_3_117501
LG3	118738071	118738582	LG7600774_pooled_peak_11504	181	.	9.60155	18.141	15.0348	307	Lsat_1_v5_gn_3_83381
LG3	73475927	73476370	LG7600774_pooled_peak_10725	261	.	12.482	26.1579	22.8669	244	Lsat_1_v5_gn_3_61760
LG3	19207787	19208760	LG7600774_pooled_peak_9292b	181	.	9.60155	18.141	15.0348	698	Lsat_1_v5_gn_3_14921
LG3	74521832	74523455	LG7600774_pooled_peak_10765a	655	.	22.367	65.5725	61.9165	418	Lsat_1_v5_gn_3_62261
LG3	76246079	76246555	LG7600774_pooled_peak_10798	181	.	9.60155	18.141	15.0348	300	Lsat_1_v5_gn_3_59300
LG3	140857941	140858618	LG7600774_pooled_peak_11789	261	.	12.482	26.1579	22.8669	336	Lsat_1_v5_gn_3_93941
LG3	38352207	38352797	LG7600774_pooled_peak_9802	177	.	8.78704	17.7771	14.7009	370	Lsat_1_v5_gn_3_29060
LG3	28437663	28438326	LG7600774_pooled_peak_9539	207	.	10.5617	20.7384	17.5633	336	Lsat_1_v5_gn_3_20340
LG3	35547137	35547445	LG7600774_pooled_peak_9719	611	.	16.2201	61.12	57.4869	138	Lsat_1_v5_gn_3_27220
LG3	191431592	191432884	LG7600774_pooled_peak_12238c	2466	.	25.3599	246.699	242.758	795	Lsat_1_v5_gn_3_112740
LG3	162454778	162455298	LG7600774_pooled_peak_11986	168	.	9.12147	16.8734	13.8042	355	Lsat_1_v5_gn_3_100900
LG3	88292650	88293280	LG7600774_pooled_peak_11040	785	.	28.3246	78.5614	74.855	262	Lsat_1_v5_gn_3_67820
LG3	64564590	64565060	LG7600774_pooled_peak_10502	207	.	10.5617	20.7384	17.5633	204	Lsat_1_v5_gn_3_49941
LG3	235986097	235986579	LG7600774_pooled_peak_12638	220	.	11.0418	22.0664	18.8603	257	Lsat_1_v5_gn_3_132141
LG3	40801520	40802386	LG7600774_pooled_peak_9877b	672	.	24.3415	67.2494	63.5861	606	Lsat_1_v5_gn_3_31340
LG3	56433424	56433797	LG7600774_pooled_peak_10307	220	.	11.0418	22.0664	18.8603	181	Lsat_1_v5_gn_3_43541
LG3	107204743	107205126	LG7600774_pooled_peak_11365	220	.	11.0418	22.0664	18.8603	199	Lsat_1_v5_gn_3_78540
LG3	200424425	200424877	LG7600774_pooled_peak_12344	392	.	16.8027	39.2593	35.7808	208	Lsat_1_v5_gn_0_19880
LG3	101510035	101510378	LG7600774_pooled_peak_11276	250	.	9.82943	25.0651	21.7998	169	Lsat_1_v5_gn_3_75520
LG3	190915661	190915999	LG7600774_pooled_peak_12229	3523	.	23.8596	352.346	348.33	164	Lsat_1_v5_gn_3_113300
LG3	250642970	250643443	LG7600774_pooled_peak_12748	332	.	14.8824	33.297	29.8883	264	Lsat_1_v5_gn_3_138621
LG3	252171435	252175381	LG7600774_pooled_peak_12765b	189	.	9.18646	18.9629	15.8502	948	Lsat_1_v5_gn_3_139241
LG3	27041783	27042265	LG7600774_pooled_peak_9507	247	.	12.0019	24.7768	21.5126	274	Lsat_1_v5_gn_3_20761
LG3	32536716	32537736	LG7600774_pooled_peak_9651	181	.	9.60155	18.141	15.0348	638	Lsat_1_v5_gn_3_24441
LG3	51829316	51831066	LG7600774_pooled_peak_10174c	533	.	21.1234	53.3608	49.7681	1326	Lsat_1_v5_gn_3_40080
LG3	143110427	143110801	LG7600774_pooled_peak_11809	238	.	10.7841	23.8829	20.6432	194	Lsat_1_v5_gn_3_93260
LG3	51668304	51669815	LG7600774_pooled_peak_10166a	5199	.	127.22	519.975	515.864	442	Lsat_1_v5_gn_3_40341
LG3	22530947	22531555	LG7600774_pooled_peak_9390	501	.	20.1632	50.1526	46.5823	297	Lsat_1_v5_gn_3_16800
LG3	91411254	91412189	LG7600774_pooled_peak_11106	347	.	15.3625	34.7679	31.3394	626	Lsat_1_v5_gn_3_68321
LG3	67696797	67698229	LG7600774_pooled_peak_10574	318	.	14.4023	31.8397	28.4514	848	Lsat_1_v5_gn_3_52440
LG3	31940428	31941077	LG7600774_pooled_peak_9618	8206	.	102.328	820.625	816.35	365	Lsat_1_v5_gn_3_21640
LG3	27352598	27355075	LG7600774_pooled_peak_9522a	168	.	9.12147	16.8734	13.8042	383	Lsat_1_v5_gn_3_21200
LG3	126841769	126842492	LG7600774_pooled_peak_11611	277	.	11.9823	27.7404	24.42	495	Lsat_1_v5_gn_3_87201
LG3	73519187	73521247	LG7600774_pooled_peak_10730a	265	.	11.99	26.5276	23.2325	844	Lsat_1_v5_gn_3_61861
LG3	70017159	70018095	LG7600774_pooled_peak_10625a	168	.	9.12147	16.8734	13.8042	169	Lsat_1_v5_gn_3_53341
LG3	174366677	174366997	LG7600774_pooled_peak_12080	487	.	17.9735	48.7444	45.1838	154	Lsat_1_v5_gn_3_104181
LG3	51672608	51673659	LG7600774_pooled_peak_10167a	194	.	10.0816	19.4296	16.2881	202	Lsat_1_v5_gn_3_40321
LG3	131731908	131732423	LG7600774_pooled_peak_11673	194	.	10.0816	19.4296	16.2881	287	Lsat_1_v5_gn_3_88380
LG3	100999625	101000095	LG7600774_pooled_peak_11272	181	.	9.60155	18.141	15.0348	281	Lsat_1_v5_gn_3_73561
LG3	94629633	94632202	LG7600774_pooled_peak_11174a	981	.	33.6054	98.1181	94.3587	298	Lsat_1_v5_gn_3_70661
LG3	125004854	125005537	LG7600774_pooled_peak_11595	247	.	12.0019	24.7768	21.5126	307	Lsat_1_v5_gn_3_86821
LG3	217081103	217081456	LG7600774_pooled_peak_12522	277	.	11.9823	27.7404	24.42	174	Lsat_1_v5_gn_3_125361
LG3	22591234	22592399	LG7600774_pooled_peak_9393	443	.	16.7753	44.3447	40.8205	702	Lsat_1_v5_gn_3_16860
LG3	120247012	120247438	LG7600774_pooled_peak_11535	234	.	11.5219	23.4128	20.1771	189	Lsat_1_v5_gn_3_85401
LG3	106548710	106549658	LG7600774_pooled_peak_11357	207	.	10.5617	20.7384	17.5633	710	Lsat_1_v5_gn_3_78621
LG3	187391138	187391700	LG7600774_pooled_peak_12190	168	.	9.12147	16.8734	13.8042	191	Lsat_1_v5_gn_3_111681
LG3	46686873	46687226	LG7600774_pooled_peak_10035	168	.	9.12147	16.8734	13.8042	159	Lsat_1_v5_gn_3_34361
LG3	195628527	195629096	LG7600774_pooled_peak_12294	916	.	28.7576	91.6757	87.9319	268	Lsat_1_v5_gn_3_116660
LG3	41504447	41505388	LG7600774_pooled_peak_9890	168	.	9.12147	16.8734	13.8042	286	Lsat_1_v5_gn_3_31781
LG3	37930827	37931312	LG7600774_pooled_peak_9781	234	.	11.5219	23.4128	20.1771	247	Lsat_1_v5_gn_3_28640
LG3	72035378	72036085	LG7600774_pooled_peak_10688	181	.	9.60155	18.141	15.0348	491	Lsat_1_v5_gn_3_54000
LG3	103362516	103362804	LG7600774_pooled_peak_11308	384	.	10.716	38.4608	34.9964	142	Lsat_1_v5_gn_3_77360
LG3	36985230	36988354	LG7600774_pooled_peak_9750c	517	.	18.7723	51.7255	48.1503	2080	Lsat_1_v5_gn_0_37261
LG3	175900972	175901594	LG7600774_pooled_peak_12093b	2089	.	45.7683	208.92	205.011	454	Lsat_1_v5_gn_3_105641
LG3	59158823	59159257	LG7600774_pooled_peak_10369	332	.	14.8824	33.297	29.8883	195	Lsat_1_v5_gn_3_46481
LG3	64880000	64880842	LG7600774_pooled_peak_10516	194	.	10.0816	19.4296	16.2881	169	Lsat_1_v5_gn_3_49820
LG3	18444702	18445106	LG7600774_pooled_peak_9264	367	.	3.10733	36.7109	33.2637	141	Lsat_1_v5_gn_3_14201
LG3	29433553	29434080	LG7600774_pooled_peak_9550	220	.	11.0418	22.0664	18.8603	314	Lsat_1_v5_gn_3_20121
LG3	90127271	90127984	LG7600774_pooled_peak_11066	234	.	11.5219	23.4128	20.1771	400	Lsat_1_v5_gn_3_69481
LG3	9876982	9880059	LG7600774_pooled_peak_8997e	501	.	20.1632	50.1526	46.5823	2509	Lsat_1_v5_gn_3_7300
LG3	194966652	194967012	LG7600774_pooled_peak_12282	2180	.	58.6655	218.073	214.155	183	Lsat_1_v5_gn_3_117960
LG3	78383712	78385013	LG7600774_pooled_peak_10851b	392	.	16.8027	39.2593	35.7808	1045	Lsat_1_v5_gn_3_58541
LG3	73705282	73707244	LG7600774_pooled_peak_10740a	317	.	13.1806	31.7259	28.3534	208	Lsat_1_v5_gn_3_62541
LG3	210675295	210675709	LG7600774_pooled_peak_12455	6328	.	109.66	632.802	628.631	207	Lsat_1_v5_gn_3_124900
LG3	62865524	62868699	LG7600774_pooled_peak_10462b	407	.	17.2828	40.7814	37.2875	1020	Lsat_1_v5_gn_3_49560
LG3	31903449	31903947	LG7600774_pooled_peak_9615	247	.	12.0019	24.7768	21.5126	240	Lsat_1_v5_gn_3_21560
LG3	256884944	256885699	LG7600774_pooled_peak_12829	181	.	9.60155	18.141	15.0348	246	Lsat_1_v5_gn_3_140380
LG3	54208980	54211056	LG7600774_pooled_peak_10248c	289	.	13.4422	28.9684	25.6266	1867	Lsat_1_v5_gn_3_41740
LG3	128707225	128708497	LG7600774_pooled_peak_11624a	423	.	17.7629	42.3153	38.8075	199	Lsat_1_v5_gn_3_87941
LG3	79211350	79213984	LG7600774_pooled_peak_10875d	261	.	12.482	26.1579	22.8669	2181	Lsat_1_v5_gn_3_60180
LG3	21249824	21250923	LG7600774_pooled_peak_9336	358	.	14.3788	35.8279	32.3956	813	Lsat_1_v5_gn_3_15721
LG3	178059012	178060581	LG7600774_pooled_peak_12118a	168	.	9.12147	16.8734	13.8042	176	Lsat_1_v5_gn_3_107880
LG3	109172974	109173490	LG7600774_pooled_peak_11415	275	.	12.9621	27.5553	24.2378	246	Lsat_1_v5_gn_3_79700
LG3	67270758	67271296	LG7600774_pooled_peak_10565	438	.	18.2429	43.8608	40.3391	248	Lsat_1_v5_gn_3_52761
LG3	123437020	123437746	LG7600774_pooled_peak_11572b	1094	.	21.0828	109.457	105.675	502	Lsat_1_v5_gn_3_85700
LG3	71685807	71686252	LG7600774_pooled_peak_10676	347	.	15.3625	34.7679	31.3394	236	Lsat_1_v5_gn_3_54441
LG3	125221759	125223641	LG7600774_pooled_peak_11596c	168	.	9.12147	16.8734	13.8042	1632	Lsat_1_v5_gn_3_86920
LG3	98659573	98659998	LG7600774_pooled_peak_11231	168	.	9.12147	16.8734	13.8042	249	Lsat_1_v5_gn_3_74560
LG3	8873227	8874532	LG7600774_pooled_peak_8964a	181	.	9.60155	18.141	15.0348	259	Lsat_1_v5_gn_3_8340
LG3	174713831	174714131	LG7600774_pooled_peak_12086	330	.	13.5881	33.095	29.7015	154	Lsat_1_v5_gn_3_103900
LG3	108630683	108631360	LG7600774_pooled_peak_11405	247	.	12.0019	24.7768	21.5126	352	Lsat_1_v5_gn_3_80180
LG3	112548181	112548550	LG7600774_pooled_peak_11456	289	.	13.4422	28.9684	25.6266	186	Lsat_1_v5_gn_3_80341
LG3	20857769	20858185	LG7600774_pooled_peak_9329	4188	.	68.1244	418.884	414.827	208	Lsat_1_v5_gn_3_15561
LG3	14993992	14994913	LG7600774_pooled_peak_9134b	234	.	11.5219	23.4128	20.1771	733	Lsat_1_v5_gn_3_10421
LG3	26500864	26501603	LG7600774_pooled_peak_9480	250	.	9.82943	25.0651	21.7998	394	Lsat_1_v5_gn_3_19221
LG3	39063598	39063975	LG7600774_pooled_peak_9833	298	.	11.0581	29.8059	26.459	199	Lsat_1_v5_gn_3_30001
LG3	107128102	107130253	LG7600774_pooled_peak_11364c	289	.	13.4422	28.9684	25.6266	1634	Lsat_1_v5_gn_3_78501
LG3	210505536	210506626	LG7600774_pooled_peak_12454	485	.	19.6832	48.5637	45.0043	407	Lsat_1_v5_gn_3_123781
LG3	34083636	34084142	LG7600774_pooled_peak_9685	201	.	9.58587	20.1671	17.0194	263	Lsat_1_v5_gn_3_25501
LG3	66455243	66455697	LG7600774_pooled_peak_10548	275	.	12.9621	27.5553	24.2378	187	Lsat_1_v5_gn_3_50960
LG3	144826622	144827699	LG7600774_pooled_peak_11829a	517	.	20.6433	51.7517	48.1699	366	Lsat_1_v5_gn_3_94760
LG3	219007883	219008280	LG7600774_pooled_peak_12541	377	.	16.3226	37.7495	34.2869	205	Lsat_1_v5_gn_3_127220
LG3	210908804	210909627	LG7600774_pooled_peak_12462a	362	.	15.8425	36.2523	32.806	251	Lsat_1_v5_gn_3_124841
LG3	79899733	79900246	LG7600774_pooled_peak_10881	318	.	14.4023	31.8397	28.4514	232	Lsat_1_v5_gn_3_58421
LG3	65518329	65518793	LG7600774_pooled_peak_10533	344	.	13.9794	34.4483	31.0347	181	Lsat_1_v5_gn_3_51361
LG3	41703091	41703549	LG7600774_pooled_peak_9894	213	.	9.98528	21.389	18.2086	232	Lsat_1_v5_gn_3_31741
LG3	64840032	64840473	LG7600774_pooled_peak_10514	168	.	9.12147	16.8734	13.8042	232	Lsat_1_v5_gn_3_49741
LG3	249311073	249311372	LG7600774_pooled_peak_12738	247	.	12.0019	24.7768	21.5126	145	Lsat_1_v5_gn_3_137840
LG3	214462126	214462825	LG7600774_pooled_peak_12505	377	.	16.3226	37.7495	34.2869	410	Lsat_1_v5_gn_3_123940
LG3	46354060	46354545	LG7600774_pooled_peak_10022	168	.	9.12147	16.8734	13.8042	283	Lsat_1_v5_gn_3_34740
LG3	92958407	92958928	LG7600774_pooled_peak_11141	303	.	13.9222	30.3967	27.0295	202	Lsat_1_v5_gn_3_68900
LG3	98394117	98394928	LG7600774_pooled_peak_11228b	220	.	11.0418	22.0664	18.8603	555	Lsat_1_v5_gn_3_72820
LG3	11458242	11459856	LG7600774_pooled_peak_9045a	207	.	10.5617	20.7384	17.5633	261	Lsat_1_v5_gn_3_6961
LG3	87302014	87302661	LG7600774_pooled_peak_11011	2909	.	16.0532	290.954	286.979	234	Lsat_1_v5_gn_0_46221
LG3	87988365	87988974	LG7600774_pooled_peak_11029	533	.	21.1234	53.3608	49.7681	335	Lsat_1_v5_gn_3_67081
LG3	17831099	17831515	LG7600774_pooled_peak_9240	289	.	13.4422	28.9684	25.6266	200	Lsat_1_v5_gn_3_12921
LG3	12718568	12719197	LG7600774_pooled_peak_9087	377	.	16.3226	37.7495	34.2869	324	Lsat_1_v5_gn_3_9840
LG3	215571009	215572085	LG7600774_pooled_peak_12513	239	.	9.52226	23.9122	20.6716	344	Lsat_1_v5_gn_3_124601
LG3	41906691	41909714	LG7600774_pooled_peak_9899c	332	.	14.8824	33.297	29.8883	1202	Lsat_1_v5_gn_3_31461
LG3	119395718	119396766	LG7600774_pooled_peak_11528	277	.	11.9823	27.7404	24.42	455	Lsat_1_v5_gn_3_84080
LG3	12649248	12650906	LG7600774_pooled_peak_9082c	469	.	19.2031	46.9853	43.4377	1391	Lsat_1_v5_gn_3_9900
LG3	126004774	126006440	LG7600774_pooled_peak_11608c	238	.	10.7841	23.8829	20.6432	1205	Lsat_1_v5_gn_3_86100
LG3	77352378	77353993	LG7600774_pooled_peak_10829a	220	.	11.0418	22.0664	18.8603	226	Lsat_1_v5_gn_3_60021
LG3	150408154	150410905	LG7600774_pooled_peak_11880a	450	.	14.7441	45.0971	41.5712	377	Lsat_1_v5_gn_3_97401
LG3	41275302	41276097	LG7600774_pooled_peak_9886	251	.	11.1835	25.1537	21.8855	240	Lsat_1_v5_gn_0_29161
LG3	15417054	15417500	LG7600774_pooled_peak_9161	469	.	19.2031	46.9853	43.4377	219	Lsat_1_v5_gn_3_10900
LG3	54117618	54118122	LG7600774_pooled_peak_10242	261	.	12.482	26.1579	22.8669	197	Lsat_1_v5_gn_3_41880
LG3	24103711	24104752	LG7600774_pooled_peak_9417	181	.	9.60155	18.141	15.0348	249	Lsat_1_v5_gn_3_17880
LG3	92664948	92666303	LG7600774_pooled_peak_11134	189	.	9.18646	18.9629	15.8502	516	Lsat_1_v5_gn_3_69080
LG3	20536707	20538186	LG7600774_pooled_peak_9317c	234	.	11.5219	23.4128	20.1771	1223	Lsat_1_v5_gn_3_15221
LG3	76079524	76080597	LG7600774_pooled_peak_10795	891	.	31.205	89.1287	85.3911	742	Lsat_1_v5_gn_3_59241
LG3	16020295	16020935	LG7600774_pooled_peak_9187	469	.	19.2031	46.9853	43.4377	451	Lsat_1_v5_gn_3_11900
LG3	93609945	93610580	LG7600774_pooled_peak_11157	615	.	23.5238	61.5482	57.9096	222	Lsat_1_v5_gn_3_70280
LG3	63029533	63030404	LG7600774_pooled_peak_10465	181	.	9.60155	18.141	15.0348	597	Lsat_1_v5_gn_3_49401
LG3	61993116	61993487	LG7600774_pooled_peak_10432	372	.	14.7782	37.2195	33.7696	179	Lsat_1_v5_gn_3_48100
LG3	55021298	55021874	LG7600774_pooled_peak_10263	294	.	13.3741	29.477	26.1312	382	Lsat_1_v5_gn_3_42480
LG3	10886987	10887404	LG7600774_pooled_peak_9023	317	.	13.1806	31.7259	28.3534	224	Lsat_1_v5_gn_3_6221
LG3	133362680	133363496	LG7600774_pooled_peak_11694	648	.	24.4839	64.8858	61.2317	510	Lsat_1_v5_gn_3_89100
LG3	184607151	184608499	LG7600774_pooled_peak_12172a	238	.	10.7841	23.8829	20.6432	637	Lsat_1_v5_gn_3_110841
LG3	20502210	20502853	LG7600774_pooled_peak_9314	398	.	13.5155	39.8389	36.3585	342	Lsat_1_v5_gn_3_15201
LG3	155799287	155799778	LG7600774_pooled_peak_11935	5296	.	20.5584	529.612	525.496	270	Lsat_1_v5_gn_3_98520
LG3	237212400	237213256	LG7600774_pooled_peak_12645	12937	.	58.802	1293.78	1289.06	362	Lsat_1_v5_gn_3_132801
LG3	45357322	45358569	LG7600774_pooled_peak_9983	438	.	18.2429	43.8608	40.3391	348	Lsat_1_v5_gn_3_35581
LG3	110474754	110475073	LG7600774_pooled_peak_11429	706	.	17.9669	70.6453	66.968	157	Lsat_1_v5_gn_3_79821
LG3	16176555	16176867	LG7600774_pooled_peak_9195	207	.	10.5617	20.7384	17.5633	144	Lsat_1_v5_gn_3_11961
LG3	70005375	70006576	LG7600774_pooled_peak_10624	234	.	11.5219	23.4128	20.1771	353	Lsat_1_v5_gn_3_53361
LG3	63726598	63727246	LG7600774_pooled_peak_10486	220	.	11.0418	22.0664	18.8603	322	Lsat_1_v5_gn_3_50661
LG3	217606275	217606893	LG7600774_pooled_peak_12524	469	.	19.2031	46.9853	43.4377	235	Lsat_1_v5_gn_3_126140
LG3	177189670	177190767	LG7600774_pooled_peak_12108	207	.	10.5617	20.7384	17.5633	826	Lsat_1_v5_gn_3_106860
LG3	125558970	125559770	LG7600774_pooled_peak_11603	261	.	12.482	26.1579	22.8669	519	Lsat_1_v5_gn_3_86121
LG3	164241641	164244966	LG7600774_pooled_peak_12004a	682	.	25.4441	68.2572	64.5885	538	Lsat_1_v5_gn_3_101901
LG3	76627291	76628241	LG7600774_pooled_peak_10813	332	.	14.8824	33.297	29.8883	243	Lsat_1_v5_gn_3_59460
LG3	82773843	82774529	LG7600774_pooled_peak_10932	181	.	9.60155	18.141	15.0348	434	Lsat_1_v5_gn_3_64241
LG3	45110462	45111334	LG7600774_pooled_peak_9973	181	.	9.60155	18.141	15.0348	366	Lsat_1_v5_gn_3_33601
LG3	11754700	11755206	LG7600774_pooled_peak_9064	305	.	13.2747	30.5838	27.2161	218	Lsat_1_v5_gn_3_8800
LG3	137614680	137615117	LG7600774_pooled_peak_11736	168	.	9.12147	16.8734	13.8042	189	Lsat_1_v5_gn_3_91901
LG3	52274537	52276202	LG7600774_pooled_peak_10197a	303	.	13.9222	30.3967	27.0295	450	Lsat_1_v5_gn_3_39720
LG3	64363441	64364011	LG7600774_pooled_peak_10498	168	.	9.12147	16.8734	13.8042	268	Lsat_1_v5_gn_3_50200
LG3	71730140	71730542	LG7600774_pooled_peak_10677	168	.	9.12147	16.8734	13.8042	227	Lsat_1_v5_gn_3_54341
LG3	13655066	13656585	LG7600774_pooled_peak_9105	428	.	16.3759	42.8982	39.3875	320	Lsat_1_v5_gn_3_9661
LG3	73401193	73402465	LG7600774_pooled_peak_10723	275	.	12.9621	27.5553	24.2378	837	Lsat_1_v5_gn_3_61580
LG3	64632937	64633744	LG7600774_pooled_peak_10509	220	.	11.0418	22.0664	18.8603	301	Lsat_1_v5_gn_3_49900
LG3	92051051	92051857	LG7600774_pooled_peak_11118	168	.	9.12147	16.8734	13.8042	204	Lsat_1_v5_gn_3_68040
LG3	131319845	131320476	LG7600774_pooled_peak_11665	275	.	12.9621	27.5553	24.2378	403	Lsat_1_v5_gn_3_88620
LG3	186066216	186066722	LG7600774_pooled_peak_12182	181	.	9.60155	18.141	15.0348	167	Lsat_1_v5_gn_3_111480
LG3	7910264	7910680	LG7600774_pooled_peak_8941	289	.	13.4422	28.9684	25.6266	190	Lsat_1_v5_gn_3_4180
LG3	3066378	3067463	LG7600774_pooled_peak_8807	189	.	9.18646	18.9629	15.8502	835	Lsat_1_v5_gn_3_1441
LG3	169306744	169307237	LG7600774_pooled_peak_12052	16118	.	142.905	1611.85	1606.7	230	Lsat_1_v5_gn_3_105380
LG3	52831679	52833804	LG7600774_pooled_peak_10217d	194	.	10.0816	19.4296	16.2881	1898	Lsat_1_v5_gn_3_39500
LG3	90055324	90057052	LG7600774_pooled_peak_11063c	549	.	21.6035	54.9796	51.3767	1363	Lsat_1_v5_gn_3_69461
LG3	164976132	164976869	LG7600774_pooled_peak_12029	501	.	20.1632	50.1526	46.5823	328	Lsat_1_v5_gn_3_102300
LG3	254997544	254999292	LG7600774_pooled_peak_12803a	220	.	11.0418	22.0664	18.8603	475	Lsat_1_v5_gn_3_141021
LG3	203687203	203688317	LG7600774_pooled_peak_12388b	177	.	8.78704	17.7771	14.7009	820	Lsat_1_v5_gn_3_119060
LG3	10823058	10824468	LG7600774_pooled_peak_9019c	181	.	9.60155	18.141	15.0348	1228	Lsat_1_v5_gn_3_6260
LG3	184249058	184249341	LG7600774_pooled_peak_12164	214	.	7.35415	21.4707	18.2901	154	Lsat_1_v5_gn_3_110220
LG3	20697579	20697961	LG7600774_pooled_peak_9323	303	.	13.9222	30.3967	27.0295	182	Lsat_1_v5_gn_3_15481
LG3	91844536	91845100	LG7600774_pooled_peak_11112	181	.	9.60155	18.141	15.0348	329	Lsat_1_v5_gn_3_67961
LG3	48438340	48441174	LG7600774_pooled_peak_10107d	238	.	10.7841	23.8829	20.6432	2446	Lsat_1_v5_gn_3_37300
LG3	25310826	25311323	LG7600774_pooled_peak_9444	168	.	9.12147	16.8734	13.8042	213	Lsat_1_v5_gn_3_18761
LG3	61766465	61767356	LG7600774_pooled_peak_10426	665	.	24.964	66.5674	62.9059	352	Lsat_1_v5_gn_3_48441
LG3	13636243	13636861	LG7600774_pooled_peak_9103	207	.	10.5617	20.7384	17.5633	279	Lsat_1_v5_gn_3_9721
LG3	118420605	118421673	LG7600774_pooled_peak_11498b	318	.	14.4023	31.8397	28.4514	797	Lsat_1_v5_gn_3_83600
LG3	3233362	3233921	LG7600774_pooled_peak_8812	347	.	15.3625	34.7679	31.3394	327	Lsat_1_v5_gn_3_1761
LG3	121868865	121869668	LG7600774_pooled_peak_11553	194	.	10.0816	19.4296	16.2881	219	Lsat_1_v5_gn_3_84840
LG3	88509624	88510049	LG7600774_pooled_peak_11044	168	.	9.12147	16.8734	13.8042	203	Lsat_1_v5_gn_3_67441
LG3	140169985	140170281	LG7600774_pooled_peak_11763	467	.	11.9861	46.7968	43.2581	151	Lsat_1_v5_gn_3_92260
LG3	11022755	11024212	LG7600774_pooled_peak_9029b	699	.	25.9242	69.9551	66.2796	1172	Lsat_1_v5_gn_3_6040
LG3	27927785	27929237	LG7600774_pooled_peak_9536	469	.	19.2031	46.9853	43.4377	773	Lsat_1_v5_gn_3_20421
LG3	18445772	18446814	LG7600774_pooled_peak_9265b	69865	.	13.3626	6986.59	6979.41	733	Lsat_1_v5_gn_3_14241
LG3	197670438	197671106	LG7600774_pooled_peak_12317	423	.	17.7629	42.3153	38.8075	233	Lsat_1_v5_gn_3_116880
LG3	191993662	191994269	LG7600774_pooled_peak_12242	501	.	20.1632	50.1526	46.5823	383	Lsat_1_v5_gn_3_114241
LG3	64779074	64781404	LG7600774_pooled_peak_10511c	6241	.	147.864	624.158	619.992	1568	Lsat_1_v5_gn_3_49700
LG3	37897990	37898554	LG7600774_pooled_peak_9779	517	.	20.6433	51.7517	48.1699	272	Lsat_1_v5_gn_3_28600
LG3	245135014	245135653	LG7600774_pooled_peak_12694	289	.	13.4422	28.9684	25.6266	376	Lsat_1_v5_gn_3_135681
LG3	200490327	200490684	LG7600774_pooled_peak_12346	168	.	9.12147	16.8734	13.8042	169	Lsat_1_v5_gn_0_19800
LG3	77788562	77788987	LG7600774_pooled_peak_10839	347	.	15.3625	34.7679	31.3394	238	Lsat_1_v5_gn_3_57420
LG3	225128517	225129292	LG7600774_pooled_peak_12571	207	.	10.5617	20.7384	17.5633	335	Lsat_1_v5_gn_3_129500
LG3	90383912	90384421	LG7600774_pooled_peak_11071	2235	.	48.2257	223.583	219.66	169	Lsat_1_v5_gn_3_69600
LG3	21287469	21290200	LG7600774_pooled_peak_9339a	392	.	16.8027	39.2593	35.7808	214	Lsat_1_v5_gn_3_15800
LG3	30714176	30715380	LG7600774_pooled_peak_9586b	20937	.	12.5014	2093.73	2088.21	729	Lsat_1_v5_gn_3_22620
LG3	15709431	15712845	LG7600774_pooled_peak_9179e	392	.	16.8027	39.2593	35.7808	3165	Lsat_1_v5_gn_3_11361
LG3	70463402	70464453	LG7600774_pooled_peak_10639	207	.	10.5617	20.7384	17.5633	500	Lsat_1_v5_gn_3_55521
LG3	14399190	14401171	LG7600774_pooled_peak_9113c	181	.	9.60155	18.141	15.0348	1471	Lsat_1_v5_gn_3_10000
LG3	26675917	26676352	LG7600774_pooled_peak_9493	261	.	12.482	26.1579	22.8669	221	Lsat_1_v5_gn_3_19620
LG3	197377	200258	LG7600774_pooled_peak_8778b	168	.	9.12147	16.8734	13.8042	992	Lsat_1_v5_gn_3_980
LG3	63902762	63903940	LG7600774_pooled_peak_10490a	168	.	9.12147	16.8734	13.8042	182	Lsat_1_v5_gn_3_50601
LG3	203233691	203237201	LG7600774_pooled_peak_12382e	168	.	9.12147	16.8734	13.8042	2835	Lsat_1_v5_gn_3_119200
LG3	66211094	66211816	LG7600774_pooled_peak_10543	220	.	11.0418	22.0664	18.8603	508	Lsat_1_v5_gn_3_50980
LG3	87884658	87885018	LG7600774_pooled_peak_11016	3993	.	65.629	399.376	395.331	163	Lsat_1_v5_gn_3_67180
LG3	238970804	238972085	LG7600774_pooled_peak_12656a	220	.	11.0418	22.0664	18.8603	517	Lsat_1_v5_gn_3_134240
LG3	101658826	101659280	LG7600774_pooled_peak_11282	181	.	9.60155	18.141	15.0348	248	Lsat_1_v5_gn_3_75501
LG3	190916561	190919082	LG7600774_pooled_peak_12230b	12877	.	15.5507	1287.72	1283.01	574	Lsat_1_v5_gn_3_113260
LG3	47203999	47205504	LG7600774_pooled_peak_10053a	549	.	21.6035	54.9796	51.3767	863	Lsat_1_v5_gn_3_36380
LG3	48497089	48497669	LG7600774_pooled_peak_10111	234	.	11.5219	23.4128	20.1771	212	Lsat_1_v5_gn_3_37261
LG3	25337317	25338384	LG7600774_pooled_peak_9446b	303	.	13.9222	30.3967	27.0295	584	Lsat_1_v5_gn_3_18800
LG3	16371407	16372773	LG7600774_pooled_peak_9200b	820	.	29.2847	82.0559	78.3384	928	Lsat_1_v5_gn_3_11781
LG3	12486980	12487525	LG7600774_pooled_peak_9074	275	.	12.9621	27.5553	24.2378	254	Lsat_1_v5_gn_3_11620
LG3	25044980	25045345	LG7600774_pooled_peak_9440	1669	.	45.5602	166.906	163.04	182	Lsat_1_v5_gn_3_18520
LG3	112199644	112200892	LG7600774_pooled_peak_11445	261	.	12.482	26.1579	22.8669	542	Lsat_1_v5_gn_3_80541
LG3	31047564	31048596	LG7600774_pooled_peak_9598	392	.	16.8027	39.2593	35.7808	524	Lsat_1_v5_gn_3_22100
LG3	40478453	40481716	LG7600774_pooled_peak_9870c	261	.	12.482	26.1579	22.8669	932	Lsat_1_v5_gn_3_30801
LG3	20456438	20456991	LG7600774_pooled_peak_9312	181	.	9.60155	18.141	15.0348	342	Lsat_1_v5_gn_3_13220
LG3	38873374	38875840	LG7600774_pooled_peak_9825c	194	.	10.0816	19.4296	16.2881	1961	Lsat_1_v5_gn_3_30200
LG3	67626997	67628492	LG7600774_pooled_peak_10571b	261	.	12.482	26.1579	22.8669	1245	Lsat_1_v5_gn_3_52520
LG3	136774119	136774473	LG7600774_pooled_peak_11730	168	.	9.12147	16.8734	13.8042	184	Lsat_1_v5_gn_3_91300
LG3	117311189	117311581	LG7600774_pooled_peak_11493	431	.	7.9825	43.1642	39.6527	160	Lsat_1_v5_gn_3_81720
LG3	38625501	38626304	LG7600774_pooled_peak_9816b	247	.	12.0019	24.7768	21.5126	602	Lsat_1_v5_gn_3_30420
LG3	165177725	165177984	LG7600774_pooled_peak_12030	261	.	12.482	26.1579	22.8669	124	Lsat_1_v5_gn_3_102560
LG3	32302318	32303645	LG7600774_pooled_peak_9630	566	.	22.0835	56.6079	52.9953	701	Lsat_1_v5_gn_3_24121
LG3	15418295	15418722	LG7600774_pooled_peak_9162	220	.	11.0418	22.0664	18.8603	194	Lsat_1_v5_gn_3_10920
LG3	23861105	23861747	LG7600774_pooled_peak_9411	362	.	15.8425	36.2523	32.806	419	Lsat_1_v5_gn_3_17760
LG3	1061414	1061747	LG7600774_pooled_peak_8788	1184	.	38.8863	118.423	114.624	156	Lsat_1_v5_gn_3_1241
LG3	32851636	32852077	LG7600774_pooled_peak_9657	438	.	18.2429	43.8608	40.3391	230	Lsat_1_v5_gn_3_24520
LG3	16663043	16663754	LG7600774_pooled_peak_9210	207	.	10.5617	20.7384	17.5633	518	Lsat_1_v5_gn_3_12060
LG3	255833407	255834541	LG7600774_pooled_peak_12813	377	.	16.3226	37.7495	34.2869	836	Lsat_1_v5_gn_3_140280
LG3	78391863	78392467	LG7600774_pooled_peak_10854	290	.	12.3817	29.0553	25.7108	370	Lsat_1_v5_gn_3_58560
LG3	41249616	41250073	LG7600774_pooled_peak_9883	234	.	11.5219	23.4128	20.1771	215	Lsat_1_v5_gn_0_29200
LG3	6202279	6203626	LG7600774_pooled_peak_8898a	289	.	13.4422	28.9684	25.6266	342	Lsat_1_v5_gn_3_3260
LG3	207179926	207181041	LG7600774_pooled_peak_12429	168	.	9.12147	16.8734	13.8042	662	Lsat_1_v5_gn_3_122140
LG3	7968215	7968975	LG7600774_pooled_peak_8944	187	.	9.68472	18.773	15.6643	240	Lsat_1_v5_gn_3_4120
LG3	22211885	22213892	LG7600774_pooled_peak_9377a	362	.	15.8425	36.2523	32.806	394	Lsat_1_v5_gn_3_16460
LG3	22322757	22325553	LG7600774_pooled_peak_9383d	207	.	10.5617	20.7384	17.5633	2405	Lsat_1_v5_gn_3_16601
LG3	127639020	127639599	LG7600774_pooled_peak_11617	220	.	11.0418	22.0664	18.8603	190	Lsat_1_v5_gn_3_87541
LG3	72733204	72733570	LG7600774_pooled_peak_10706	1549	.	48.0077	154.973	151.121	172	Lsat_1_v5_gn_3_62201
LG3	108372840	108373529	LG7600774_pooled_peak_11390	220	.	11.0418	22.0664	18.8603	494	Lsat_1_v5_gn_3_79320
LG3	75919150	75919849	LG7600774_pooled_peak_10787	247	.	12.0019	24.7768	21.5126	472	Lsat_1_v5_gn_3_59080
LG3	117967014	117968389	LG7600774_pooled_peak_11496	194	.	10.0816	19.4296	16.2881	1064	Lsat_1_v5_gn_3_83660
LG3	102733111	102733565	LG7600774_pooled_peak_11302	1393	.	44.1671	139.374	135.542	221	Lsat_1_v5_gn_3_74761
LG3	254825378	254826621	LG7600774_pooled_peak_12801b	377	.	16.3226	37.7495	34.2869	1024	Lsat_1_v5_gn_3_140680
LG3	71374527	71375996	LG7600774_pooled_peak_10656b	303	.	13.9222	30.3967	27.0295	1176	Lsat_1_v5_gn_3_54800
LG3	27955629	27959981	LG7600774_pooled_peak_9537i	423	.	17.7629	42.3153	38.8075	3855	Lsat_1_v5_gn_3_20400
LG3	123434109	123435690	LG7600774_pooled_peak_11570c	2264	.	20.7361	226.462	222.537	1387	Lsat_1_v5_gn_3_85721
LG3	3872131	3872593	LG7600774_pooled_peak_8830	318	.	14.4023	31.8397	28.4514	234	Lsat_1_v5_gn_3_2160
LG3	110880857	110882066	LG7600774_pooled_peak_11433b	220	.	11.0418	22.0664	18.8603	1000	Lsat_1_v5_gn_3_79841
LG3	73224936	73225824	LG7600774_pooled_peak_10715	207	.	10.5617	20.7384	17.5633	428	Lsat_1_v5_gn_3_61660
LG3	69482491	69483373	LG7600774_pooled_peak_10609	234	.	11.5219	23.4128	20.1771	363	Lsat_1_v5_gn_3_53840
LG3	51446178	51446935	LG7600774_pooled_peak_10149	785	.	28.3246	78.5614	74.855	339	Lsat_1_v5_gn_3_40581
LG3	8838848	8840249	LG7600774_pooled_peak_8962c	289	.	13.4422	28.9684	25.6266	1180	Lsat_1_v5_gn_3_8400
LG3	22976724	22977196	LG7600774_pooled_peak_9400	247	.	12.0019	24.7768	21.5126	206	Lsat_1_v5_gn_3_17381
LG3	97910628	97911203	LG7600774_pooled_peak_11214	290	.	12.3817	29.0553	25.7108	208	Lsat_1_v5_gn_3_73060
LG3	11564687	11565771	LG7600774_pooled_peak_9054b	181	.	9.60155	18.141	15.0348	772	Lsat_1_v5_gn_3_9061
LG3	135241824	135243297	LG7600774_pooled_peak_11715b	322	.	11.6724	32.2488	28.8592	1030	Lsat_1_v5_gn_3_89200
LG3	155728930	155730481	LG7600774_pooled_peak_11934b	330	.	13.58	33.0808	29.6875	1308	Lsat_1_v5_gn_3_98441
LG3	181505977	181506588	LG7600774_pooled_peak_12144	19550	.	116.043	1955.01	1949.58	349	Lsat_1_v5_gn_3_108780
LG3	21434587	21435543	LG7600774_pooled_peak_9348	566	.	22.0835	56.6079	52.9953	357	Lsat_1_v5_gn_3_15941
LG3	99163429	99163990	LG7600774_pooled_peak_11240	193	.	7.4862	19.34	16.2263	258	Lsat_1_v5_gn_3_74320
LG3	112406682	112407280	LG7600774_pooled_peak_11451	234	.	11.5219	23.4128	20.1771	403	Lsat_1_v5_gn_3_80440
LG3	71176619	71177995	LG7600774_pooled_peak_10648b	238	.	10.7841	23.8829	20.6432	1000	Lsat_1_v5_gn_3_55041
LG3	242266112	242267550	LG7600774_pooled_peak_12676a	261	.	12.482	26.1579	22.8669	305	Lsat_1_v5_gn_3_135420
LG3	21632908	21634510	LG7600774_pooled_peak_9351a	318	.	14.4023	31.8397	28.4514	446	Lsat_1_v5_gn_3_15981
LG3	40543935	40546702	LG7600774_pooled_peak_9872a	201	.	9.58587	20.1671	17.0194	413	Lsat_1_v5_gn_3_30720
LG3	107543764	107544682	LG7600774_pooled_peak_11372b	377	.	9.10121	37.7423	34.2869	575	Lsat_1_v5_gn_3_77780
LG3	18466628	18467168	LG7600774_pooled_peak_9266	358	.	14.3788	35.8279	32.3956	182	Lsat_1_v5_gn_3_14280
LG3	47644066	47644576	LG7600774_pooled_peak_10069	181	.	9.60155	18.141	15.0348	244	Lsat_1_v5_gn_3_35820
LG3	15220762	15222680	LG7600774_pooled_peak_9148b	454	.	18.723	45.4175	41.8829	1191	Lsat_1_v5_gn_3_10580
LG3	196632216	196632538	LG7600774_pooled_peak_12301	168	.	9.12147	16.8734	13.8042	177	Lsat_1_v5_gn_3_117361
LG3	29544503	29544923	LG7600774_pooled_peak_9553	501	.	20.1632	50.1526	46.5823	207	Lsat_1_v5_gn_3_19721
LG3	32469211	32470397	LG7600774_pooled_peak_9644b	181	.	9.60155	18.141	15.0348	709	Lsat_1_v5_gn_3_24340
LG3	84340962	84341641	LG7600774_pooled_peak_10971	261	.	12.482	26.1579	22.8669	369	Lsat_1_v5_gn_3_64500
LG3	180283824	180285024	LG7600774_pooled_peak_12130b	2370	.	20.5251	237.03	233.096	933	Lsat_1_v5_gn_3_109140
LG3	79750258	79751108	LG7600774_pooled_peak_10880	289	.	13.4422	28.9684	25.6266	573	Lsat_1_v5_gn_3_58380
LG3	114097718	114098489	LG7600774_pooled_peak_11465	234	.	11.5219	23.4128	20.1771	373	Lsat_1_v5_gn_3_83360
LG3	134261332	134261955	LG7600774_pooled_peak_11703	9144	.	111.573	914.429	910.095	231	Lsat_1_v5_gn_3_89520
LG3	17037065	17038353	LG7600774_pooled_peak_9218b	318	.	14.4023	31.8397	28.4514	774	Lsat_1_v5_gn_3_12260
LG3	43080368	43082059	LG7600774_pooled_peak_9929c	220	.	11.0418	22.0664	18.8603	1494	Lsat_1_v5_gn_3_33481
LG3	109359718	109360500	LG7600774_pooled_peak_11421	873	.	30.7249	87.3503	83.6179	421	Lsat_1_v5_gn_3_80120
LG3	88783342	88783737	LG7600774_pooled_peak_11051	407	.	17.2828	40.7814	37.2875	205	Lsat_1_v5_gn_3_67481
LG3	76163591	76164262	LG7600774_pooled_peak_10796	194	.	10.0816	19.4296	16.2881	342	Lsat_1_v5_gn_3_59260
LG3	158179507	158181596	LG7600774_pooled_peak_11950d	678	.	15.7589	67.8729	64.2084	1872	Lsat_1_v5_gn_3_99201
LG3	90917597	90919284	LG7600774_pooled_peak_11103a	234	.	11.5219	23.4128	20.1771	214	Lsat_1_v5_gn_3_68600
LG3	104341820	104342264	LG7600774_pooled_peak_11319	247	.	12.0019	24.7768	21.5126	234	Lsat_1_v5_gn_3_76181
LG3	7651905	7652875	LG7600774_pooled_peak_8931	407	.	17.2828	40.7814	37.2875	629	Lsat_1_v5_gn_3_4061
LG3	23957686	23960160	LG7600774_pooled_peak_9416c	423	.	17.7629	42.3153	38.8075	1367	Lsat_1_v5_gn_3_17861
LG3	4152379	4153084	LG7600774_pooled_peak_8843	377	.	16.3226	37.7495	34.2869	418	Lsat_1_v5_gn_3_3061
LG3	25729673	25735760	LG7600774_pooled_peak_9457b	294	.	13.3741	29.477	26.1312	1527	Lsat_1_v5_gn_3_19161
LG3	234603532	234604072	LG7600774_pooled_peak_12628	8481	.	105.059	848.167	843.875	208	Lsat_1_v5_gn_3_130581
LG3	129710556	129713510	LG7600774_pooled_peak_11641a	250	.	9.82943	25.0651	21.7998	222	Lsat_1_v5_gn_3_87680
LG3	190856148	190856672	LG7600774_pooled_peak_12227	181	.	9.60155	18.141	15.0348	289	Lsat_1_v5_gn_3_113400
LG3	24319912	24320671	LG7600774_pooled_peak_9421	168	.	9.12147	16.8734	13.8042	216	Lsat_1_v5_gn_3_17981
LG3	11732499	11734981	LG7600774_pooled_peak_9062a	582	.	22.5636	58.2456	54.624	424	Lsat_1_v5_gn_3_8840
LG3	94643006	94643757	LG7600774_pooled_peak_11176	261	.	12.482	26.1579	22.8669	486	Lsat_1_v5_gn_3_70620
LG3	136010024	136010416	LG7600774_pooled_peak_11719	207	.	10.5617	20.7384	17.5633	189	Lsat_1_v5_gn_3_90761
LG3	102080798	102081239	LG7600774_pooled_peak_11286	238	.	10.7841	23.8829	20.6432	206	Lsat_1_v5_gn_3_75160
LG3	247448251	247448914	LG7600774_pooled_peak_12704	289	.	13.4422	28.9684	25.6266	263	Lsat_1_v5_gn_3_136560
LG3	198233753	198234215	LG7600774_pooled_peak_12320	10216	.	91.0938	1021.69	1017.28	234	Lsat_1_v5_gn_3_117001
LG3	81673270	81676451	LG7600774_pooled_peak_10925a	1035	.	35.0456	103.586	99.8158	574	Lsat_1_v5_gn_3_63340
LG3	81651559	81654137	LG7600774_pooled_peak_10923a	247	.	12.0019	24.7768	21.5126	340	Lsat_1_v5_gn_3_63360
LG3	51158824	51159174	LG7600774_pooled_peak_10141	181	.	9.60155	18.141	15.0348	153	Lsat_1_v5_gn_3_40800
LG3	126486087	126487974	LG7600774_pooled_peak_11609d	485	.	19.6832	48.5637	45.0043	1549	Lsat_1_v5_gn_3_87100
LG3	100685141	100685960	LG7600774_pooled_peak_11264	189	.	9.18646	18.9629	15.8502	244	Lsat_1_v5_gn_3_73641
LG3	10095064	10096821	LG7600774_pooled_peak_9002c	303	.	13.9222	30.3967	27.0295	1484	Lsat_1_v5_gn_3_6681
LG3	73683756	73685703	LG7600774_pooled_peak_10736b	261	.	12.482	26.1579	22.8669	1419	Lsat_1_v5_gn_3_62600
LG3	78576819	78577545	LG7600774_pooled_peak_10859	234	.	11.5219	23.4128	20.1771	355	Lsat_1_v5_gn_3_60980
LG3	71298254	71298822	LG7600774_pooled_peak_10654	220	.	11.0418	22.0664	18.8603	322	Lsat_1_v5_gn_3_54880
LG3	108480775	108481298	LG7600774_pooled_peak_11399	377	.	16.3226	37.7495	34.2869	265	Lsat_1_v5_gn_3_79420
LG3	19057958	19059138	LG7600774_pooled_peak_9283a	598	.	23.0437	59.8924	56.2623	496	Lsat_1_v5_gn_3_14780
LG3	206888380	206889004	LG7600774_pooled_peak_12422	247	.	12.0019	24.7768	21.5126	455	Lsat_1_v5_gn_3_121401
LG3	24941749	24942047	LG7600774_pooled_peak_9437	207	.	10.5617	20.7384	17.5633	158	Lsat_1_v5_gn_3_18480
LG3	107313051	107313722	LG7600774_pooled_peak_11369	247	.	12.0019	24.7768	21.5126	474	Lsat_1_v5_gn_3_78560
LG3	4847740	4848360	LG7600774_pooled_peak_8855	873	.	30.7249	87.3503	83.6179	251	Lsat_1_v5_gn_3_2560
LG3	168246016	168246396	LG7600774_pooled_peak_12047	168	.	9.12147	16.8734	13.8042	196	Lsat_1_v5_gn_3_103780
LG3	20203514	20203887	LG7600774_pooled_peak_9303	1560	.	16.0509	156.044	152.191	202	Lsat_1_v5_gn_3_13441
LG3	51105550	51107849	LG7600774_pooled_peak_10139a	275	.	12.9621	27.5553	24.2378	243	Lsat_1_v5_gn_3_40860
LG3	46617904	46618832	LG7600774_pooled_peak_10028	593	.	20.7694	59.335	55.7106	308	Lsat_1_v5_gn_3_34521
LG3	130883064	130884323	LG7600774_pooled_peak_11656	582	.	22.5636	58.2456	54.624	666	Lsat_1_v5_gn_3_88661
LG3	144771584	144772368	LG7600774_pooled_peak_11822	318	.	14.4023	31.8397	28.4514	340	Lsat_1_v5_gn_3_94821
LG3	80713514	80714429	LG7600774_pooled_peak_10895	344	.	13.9794	34.4483	31.0347	453	Lsat_1_v5_gn_3_62921
LG3	122802418	122802760	LG7600774_pooled_peak_11564	660	.	19.3517	66.0066	62.3498	188	Lsat_1_v5_gn_3_85460
LG3	121998509	122000093	LG7600774_pooled_peak_11557b	750	.	27.3644	75.0961	71.4012	1113	Lsat_1_v5_gn_3_84881
LG3	56130993	56131541	LG7600774_pooled_peak_10294	347	.	15.3625	34.7679	31.3394	257	Lsat_1_v5_gn_3_44020
LG3	216176280	216176931	LG7600774_pooled_peak_12515	289	.	13.4422	28.9684	25.6266	390	Lsat_1_v5_gn_3_123460
LG3	51913366	51915104	LG7600774_pooled_peak_10178a	803	.	28.8046	80.3051	76.5929	412	Lsat_1_v5_gn_3_40041
LG3	160996860	160997305	LG7600774_pooled_peak_11979	1734	.	14.3932	173.46	169.587	169	Lsat_1_v5_gn_3_101461
LG3	106770354	106770726	LG7600774_pooled_peak_11362	168	.	9.12147	16.8734	13.8042	190	Lsat_1_v5_gn_3_78360
LG3	202630234	202632156	LG7600774_pooled_peak_12373c	549	.	21.6035	54.9796	51.3767	1342	Lsat_1_v5_gn_3_118940
LG3	83353823	83354507	LG7600774_pooled_peak_10944	275	.	12.9621	27.5553	24.2378	387	Lsat_1_v5_gn_3_64421
LG3	125402652	125403360	LG7600774_pooled_peak_11598	750	.	27.3644	75.0961	71.4012	213	Lsat_1_v5_gn_3_86221
LG3	36095637	36096101	LG7600774_pooled_peak_9727	234	.	11.5219	23.4128	20.1771	211	Lsat_1_v5_gn_3_26720
LG3	72042790	72044453	LG7600774_pooled_peak_10689b	377	.	16.3226	37.7495	34.2869	1032	Lsat_1_v5_gn_3_53980
LG3	44617968	44618518	LG7600774_pooled_peak_9965	458	.	17.1747	45.8013	42.2646	252	Lsat_1_v5_gn_3_32820
LG3	164413523	164414117	LG7600774_pooled_peak_12010	289	.	13.4422	28.9684	25.6266	259	Lsat_1_v5_gn_3_102080
LG3	65847592	65848428	LG7600774_pooled_peak_10539	275	.	12.9621	27.5553	24.2378	575	Lsat_1_v5_gn_3_51160
LG3	32318598	32319149	LG7600774_pooled_peak_9631	261	.	12.482	26.1579	22.8669	326	Lsat_1_v5_gn_3_24140
LG3	163597226	163598042	LG7600774_pooled_peak_11993a	220	.	11.0418	22.0664	18.8603	184	Lsat_1_v5_gn_3_100281
LG3	18411641	18412244	LG7600774_pooled_peak_9262	207	.	10.5617	20.7384	17.5633	415	Lsat_1_v5_gn_3_14161
LG3	92870281	92871538	LG7600774_pooled_peak_11136b	220	.	11.0418	22.0664	18.8603	851	Lsat_1_v5_gn_3_69020
LG3	55961215	55963977	LG7600774_pooled_peak_10284e	699	.	25.9242	69.9551	66.2796	2385	Lsat_1_v5_gn_3_44201
LG3	90508135	90510987	LG7600774_pooled_peak_11083c	168	.	9.12147	16.8734	13.8042	1599	Lsat_1_v5_gn_3_69800
LG3	72789133	72789808	LG7600774_pooled_peak_10711	407	.	17.2828	40.7814	37.2875	480	Lsat_1_v5_gn_3_62121
LG3	54226742	54227166	LG7600774_pooled_peak_10250	194	.	10.0816	19.4296	16.2881	233	Lsat_1_v5_gn_3_41700
LG3	30896688	30897244	LG7600774_pooled_peak_9589	30840	.	107.921	3084.03	3077.93	299	Lsat_1_v5_gn_3_22261
LG3	71763109	71764050	LG7600774_pooled_peak_10680a	558	.	13.6394	55.8198	52.2152	325	Lsat_1_v5_gn_3_54301
LG3	18368750	18370935	LG7600774_pooled_peak_9258a	566	.	22.0835	56.6079	52.9953	268	Lsat_1_v5_gn_3_14120
LG3	119192715	119194610	LG7600774_pooled_peak_11521b	303	.	13.9222	30.3967	27.0295	962	Lsat_1_v5_gn_3_84301
LG3	128795428	128796682	LG7600774_pooled_peak_11628a	247	.	12.0019	24.7768	21.5126	542	Lsat_1_v5_gn_3_87981
LG3	43326476	43328891	LG7600774_pooled_peak_9938a	220	.	11.0418	22.0664	18.8603	218	Lsat_1_v5_gn_3_33940
LG3	34570672	34571552	LG7600774_pooled_peak_9708	181	.	9.60155	18.141	15.0348	222	Lsat_1_v5_gn_3_25860
LG3	47871331	47871896	LG7600774_pooled_peak_10077	407	.	17.2828	40.7814	37.2875	340	Lsat_1_v5_gn_3_37640
LG3	155462452	155463094	LG7600774_pooled_peak_11932	1679	.	9.40141	167.95	164.083	442	Lsat_1_v5_gn_3_98660
LG3	38110036	38110433	LG7600774_pooled_peak_9788	207	.	10.5617	20.7384	17.5633	218	Lsat_1_v5_gn_3_28800
LG3	70229193	70229870	LG7600774_pooled_peak_10629	275	.	12.9621	27.5553	24.2378	189	Lsat_1_v5_gn_3_55881
LG3	38286378	38286913	LG7600774_pooled_peak_9798	469	.	19.2031	46.9853	43.4377	257	Lsat_1_v5_gn_3_28960
LG3	239753445	239755739	LG7600774_pooled_peak_12665d	201	.	9.58587	20.1671	17.0194	2068	Lsat_1_v5_gn_3_133940
LG3	252007096	252008285	LG7600774_pooled_peak_12763a	168	.	9.12147	16.8734	13.8042	244	Lsat_1_v5_gn_0_42241
LG3	73712095	73712424	LG7600774_pooled_peak_10742	181	.	9.60155	18.141	15.0348	165	Lsat_1_v5_gn_3_62520
LG3	23769241	23769998	LG7600774_pooled_peak_9406	213	.	9.98528	21.389	18.2086	414	Lsat_1_v5_gn_3_17681
LG3	59102140	59102505	LG7600774_pooled_peak_10368	289	.	13.4422	28.9684	25.6266	207	Lsat_1_v5_gn_3_46360
LG3	33736132	33738297	LG7600774_pooled_peak_9674b	275	.	12.9621	27.5553	24.2378	1788	Lsat_1_v5_gn_3_24820
LG3	229079207	229079650	LG7600774_pooled_peak_12593	3413	.	90.2545	341.389	337.379	216	Lsat_1_v5_gn_3_130460
LG3	121297300	121298093	LG7600774_pooled_peak_11548	220	.	11.0418	22.0664	18.8603	444	Lsat_1_v5_gn_3_84540
LG3	15483435	15483909	LG7600774_pooled_peak_9169	377	.	16.3226	37.7495	34.2869	234	Lsat_1_v5_gn_3_11060
LG3	128118495	128118922	LG7600774_pooled_peak_11620	234	.	11.5219	23.4128	20.1771	153	Lsat_1_v5_gn_3_87600
LG3	92351552	92351874	LG7600774_pooled_peak_11121	1981	.	2.37337	198.121	194.222	159	Lsat_1_v5_gn_3_67921
LG3	225949795	225951250	LG7600774_pooled_peak_12578b	372	.	14.7782	37.2195	33.7696	609	Lsat_1_v5_gn_3_127881
LG3	123983773	123984904	LG7600774_pooled_peak_11578	485	.	19.6832	48.5637	45.0043	678	Lsat_1_v5_gn_3_86301
LG3	45846308	45846727	LG7600774_pooled_peak_9998	5825	.	102.595	582.53	578.385	202	Lsat_1_v5_gn_3_35301
LG3	43638895	43641139	LG7600774_pooled_peak_9939a	207	.	10.5617	20.7384	17.5633	202	Lsat_1_v5_gn_3_34120
LG3	26331052	26331536	LG7600774_pooled_peak_9470	220	.	11.0418	22.0664	18.8603	218	Lsat_1_v5_gn_3_18161
LG3	20443540	20444070	LG7600774_pooled_peak_9308	181	.	9.60155	18.141	15.0348	221	Lsat_1_v5_gn_3_13260
LG3	251024329	251024650	LG7600774_pooled_peak_12752	261	.	12.482	26.1579	22.8669	155	Lsat_1_v5_gn_3_138540
LG3	63144551	63145513	LG7600774_pooled_peak_10469	303	.	13.9222	30.3967	27.0295	521	Lsat_1_v5_gn_3_49340
LG3	47041536	47042098	LG7600774_pooled_peak_10047	181	.	9.60155	18.141	15.0348	327	Lsat_1_v5_gn_3_36540
LG3	79190289	79191339	LG7600774_pooled_peak_10871a	303	.	13.9222	30.3967	27.0295	332	Lsat_1_v5_gn_3_60220
LG3	44951505	44953206	LG7600774_pooled_peak_9968a	247	.	12.0019	24.7768	21.5126	847	Lsat_1_v5_gn_3_33741
LG3	252822637	252823142	LG7600774_pooled_peak_12777	392	.	16.8027	39.2593	35.7808	215	Lsat_1_v5_gn_3_139440
LG3	174633999	174634488	LG7600774_pooled_peak_12085	247	.	12.0019	24.7768	21.5126	283	Lsat_1_v5_gn_3_103860
LG3	99313350	99314524	LG7600774_pooled_peak_11243b	220	.	11.0418	22.0664	18.8603	777	Lsat_1_v5_gn_3_74220
LG3	83172307	83172692	LG7600774_pooled_peak_10943	181	.	9.60155	18.141	15.0348	202	Lsat_1_v5_gn_3_65021
LG3	32367221	32367865	LG7600774_pooled_peak_9632	194	.	10.0816	19.4296	16.2881	216	Lsat_1_v5_gn_3_24160
LG3	33529243	33530208	LG7600774_pooled_peak_9667b	377	.	16.3226	37.7495	34.2869	675	Lsat_1_v5_gn_3_24981
LG3	190693164	190693764	LG7600774_pooled_peak_12222	234	.	11.5219	23.4128	20.1771	390	Lsat_1_v5_gn_3_113181
LG3	58622266	58622964	LG7600774_pooled_peak_10349a	933	.	29.157	93.362	89.6138	160	Lsat_1_v5_gn_3_45960
LG3	46732616	46733910	LG7600774_pooled_peak_10038b	168	.	9.12147	16.8734	13.8042	800	Lsat_1_v5_gn_3_34321
LG3	212875988	212876493	LG7600774_pooled_peak_12488	194	.	10.0816	19.4296	16.2881	281	Lsat_1_v5_gn_3_125061
LG3	138680683	138682529	LG7600774_pooled_peak_11746	1091	.	36.4859	109.108	105.326	454	Lsat_1_v5_gn_3_92480
LG3	36163527	36165780	LG7600774_pooled_peak_9728a	220	.	11.0418	22.0664	18.8603	818	Lsat_1_v5_gn_3_26661
LG3	89803584	89804114	LG7600774_pooled_peak_11060	207	.	10.5617	20.7384	17.5633	313	Lsat_1_v5_gn_3_69241
LG3	65067950	65068465	LG7600774_pooled_peak_10524	303	.	13.9222	30.3967	27.0295	226	Lsat_1_v5_gn_3_51481
LG3	170577260	170578435	LG7600774_pooled_peak_12066b	503	.	19.8306	50.371	46.799	771	Lsat_1_v5_gn_3_103621
LG3	173361641	173362075	LG7600774_pooled_peak_12074	869	.	11.8737	86.9488	83.2186	233	Lsat_1_v5_gn_3_104600
LG3	37014474	37015290	LG7600774_pooled_peak_9756	1109	.	36.9659	110.96	107.175	446	Lsat_1_v5_gn_3_27400
LG3	46943439	46944756	LG7600774_pooled_peak_10043	392	.	16.8027	39.2593	35.7808	367	Lsat_1_v5_gn_3_36601
LG3	128654769	128655293	LG7600774_pooled_peak_11623	247	.	12.0019	24.7768	21.5126	258	Lsat_1_v5_gn_3_87960
LG3	58932672	58933268	LG7600774_pooled_peak_10364	181	.	9.60155	18.141	15.0348	190	Lsat_1_v5_gn_3_46280
LG3	39464903	39466353	LG7600774_pooled_peak_9838	177	.	8.78704	17.7771	14.7009	828	Lsat_1_v5_gn_3_29100
LG3	18274545	18275522	LG7600774_pooled_peak_9254	168	.	9.12147	16.8734	13.8042	784	Lsat_1_v5_gn_3_14081
LG3	47098995	47100093	LG7600774_pooled_peak_10048b	517	.	20.6433	51.7517	48.1699	900	Lsat_1_v5_gn_3_36460
LG3	10162858	10164452	LG7600774_pooled_peak_9006a	194	.	10.0816	19.4296	16.2881	349	Lsat_1_v5_gn_3_6761
LG3	37070262	37071212	LG7600774_pooled_peak_9759	377	.	16.3226	37.7495	34.2869	485	Lsat_1_v5_gn_3_27460
LG3	58974259	58977076	LG7600774_pooled_peak_10365b	264	.	11.5829	26.4397	23.1451	1135	Lsat_1_v5_gn_3_46320
LG3	54201609	54202289	LG7600774_pooled_peak_10247	347	.	15.3625	34.7679	31.3394	248	Lsat_1_v5_gn_3_41781
LG3	146477766	146480483	LG7600774_pooled_peak_11851a	168	.	9.12147	16.8734	13.8042	416	Lsat_1_v5_gn_3_95801
LG3	183412388	183412784	LG7600774_pooled_peak_12160	220	.	11.0418	22.0664	18.8603	167	Lsat_1_v5_gn_3_110060
LG3	79036248	79036824	LG7600774_pooled_peak_10865	168	.	9.12147	16.8734	13.8042	165	Lsat_1_v5_gn_3_60340
LG3	8777536	8779029	LG7600774_pooled_peak_8959a	716	.	26.4043	71.661	67.9788	755	Lsat_1_v5_gn_3_5281
LG3	64056080	64056523	LG7600774_pooled_peak_10495	400	.	15.577	40.0369	36.5547	242	Lsat_1_v5_gn_3_50520
LG3	1606346	1606936	LG7600774_pooled_peak_8798	181	.	9.60155	18.141	15.0348	197	Lsat_1_v5_gn_3_681
LG3	95160709	95161180	LG7600774_pooled_peak_11187	289	.	13.4422	28.9684	25.6266	204	Lsat_1_v5_gn_3_71281
LG3	14982608	14984588	LG7600774_pooled_peak_9130a	289	.	13.4422	28.9684	25.6266	461	Lsat_1_v5_gn_3_10380
LG3	89153658	89154237	LG7600774_pooled_peak_11053	234	.	11.5219	23.4128	20.1771	193	Lsat_1_v5_gn_3_67580
LG3	87896656	87897378	LG7600774_pooled_peak_11020	218	.	9.32429	21.8765	18.6946	193	Lsat_1_v5_gn_3_67160
LG3	174509604	174509991	LG7600774_pooled_peak_12084	26732	.	27.9213	2673.26	2667.37	201	Lsat_1_v5_gn_3_104200
LG3	229971749	229972860	LG7600774_pooled_peak_12599a	682	.	25.4441	68.2572	64.5885	527	Lsat_1_v5_gn_3_130901
LG3	158823566	158824849	LG7600774_pooled_peak_11965	1488	.	35.3245	148.814	144.969	715	Lsat_1_v5_gn_3_98920
LG3	18709221	18711688	LG7600774_pooled_peak_9277d	289	.	13.4422	28.9684	25.6266	1564	Lsat_1_v5_gn_3_14441
LG3	92904762	92905304	LG7600774_pooled_peak_11137	11680	.	73.2321	1168.06	1163.51	269	Lsat_1_v5_gn_3_68941
LG3	7205466	7206348	LG7600774_pooled_peak_8922	423	.	17.7629	42.3153	38.8075	458	Lsat_1_v5_gn_3_4740
LG3	130463525	130465814	LG7600774_pooled_peak_11650d	598	.	23.0437	59.8924	56.2623	2015	Lsat_1_v5_gn_3_88960
LG3	257797413	257798536	LG7600774_pooled_peak_12841	733	.	20.8875	73.3387	69.6528	788	Lsat_1_v5_gn_3_140940
LG3	71560932	71561629	LG7600774_pooled_peak_10675	168	.	9.12147	16.8734	13.8042	421	Lsat_1_v5_gn_3_54600
LG3	80360861	80362970	LG7600774_pooled_peak_10888b	517	.	20.6433	51.7517	48.1699	1694	Lsat_1_v5_gn_3_58841
LG3	152216479	152217454	LG7600774_pooled_peak_11895b	289	.	13.4422	28.9684	25.6266	681	Lsat_1_v5_gn_3_97300
LG3	75021242	75021813	LG7600774_pooled_peak_10774	247	.	12.0019	24.7768	21.5126	373	Lsat_1_v5_gn_3_57900
LG3	75980860	75981347	LG7600774_pooled_peak_10789	207	.	10.5617	20.7384	17.5633	196	Lsat_1_v5_gn_3_59100
LG3	21342681	21343048	LG7600774_pooled_peak_9343	247	.	12.0019	24.7768	21.5126	212	Lsat_1_v5_gn_3_15861
LG3	47158789	47159527	LG7600774_pooled_peak_10051	234	.	11.5219	23.4128	20.1771	222	Lsat_1_v5_gn_3_36420
LG3	249197120	249197896	LG7600774_pooled_peak_12737a	392	.	16.8027	39.2593	35.7808	260	Lsat_1_v5_gn_3_137960
LG3	24648885	24651724	LG7600774_pooled_peak_9431e	501	.	20.1632	50.1526	46.5823	2630	Lsat_1_v5_gn_3_18360
LG3	52755383	52757343	LG7600774_pooled_peak_10211c	377	.	16.3226	37.7495	34.2869	1733	Lsat_1_v5_gn_3_39461
LG3	197518754	197520059	LG7600774_pooled_peak_12316	201	.	9.58587	20.1671	17.0194	444	Lsat_1_v5_gn_3_117560
LG3	8426951	8427620	LG7600774_pooled_peak_8954	194	.	10.0816	19.4296	16.2881	202	Lsat_1_v5_gn_3_5680
LG3	108824250	108826326	LG7600774_pooled_peak_11410a	549	.	21.6035	54.9796	51.3767	907	Lsat_1_v5_gn_3_79441
LG3	9212132	9213038	LG7600774_pooled_peak_8982	168	.	9.12147	16.8734	13.8042	188	Lsat_1_v5_gn_3_7900
LG3	59760970	59761622	LG7600774_pooled_peak_10376	181	.	9.60155	18.141	15.0348	381	Lsat_1_v5_gn_3_46701
LG3	152589565	152590202	LG7600774_pooled_peak_11903	768	.	27.8445	76.8251	73.1242	266	Lsat_1_v5_gn_3_96320
LG3	198642650	198643517	LG7600774_pooled_peak_12333b	234	.	11.5219	23.4128	20.1771	545	Lsat_1_v5_gn_3_118420
LG3	193306701	193307700	LG7600774_pooled_peak_12262b	423	.	17.7629	42.3153	38.8075	728	Lsat_1_v5_gn_3_115221
LG3	209308938	209309478	LG7600774_pooled_peak_12445	318	.	14.4023	31.8397	28.4514	273	Lsat_1_v5_gn_3_123200
LG3	190968883	190969465	LG7600774_pooled_peak_12232	347	.	15.3625	34.7679	31.3394	297	Lsat_1_v5_gn_3_113201
LG3	27309531	27309891	LG7600774_pooled_peak_9519	303	.	13.9222	30.3967	27.0295	180	Lsat_1_v5_gn_3_21161
LG3	139927887	139928877	LG7600774_pooled_peak_11760	303	.	13.9222	30.3967	27.0295	501	Lsat_1_v5_gn_3_92441
LG3	31358375	31359603	LG7600774_pooled_peak_9604	207	.	10.5617	20.7384	17.5633	768	Lsat_1_v5_gn_3_21780
LG3	81355874	81357621	LG7600774_pooled_peak_10912c	485	.	19.6832	48.5637	45.0043	1400	Lsat_1_v5_gn_3_63240
LG3	191824957	191825837	LG7600774_pooled_peak_12240	582	.	22.5636	58.2456	54.624	193	Lsat_1_v5_gn_3_114381
LG3	45305080	45305968	LG7600774_pooled_peak_9979	665	.	24.964	66.5674	62.9059	582	Lsat_1_v5_gn_3_35680
LG3	33398970	33399947	LG7600774_pooled_peak_9665b	318	.	14.4023	31.8397	28.4514	587	Lsat_1_v5_gn_3_25061
LG3	26933923	26934318	LG7600774_pooled_peak_9505	181	.	9.60155	18.141	15.0348	193	Lsat_1_v5_gn_3_19420
LG3	24343809	24344704	LG7600774_pooled_peak_9422	1160	.	25.7026	116.036	112.242	286	Lsat_1_v5_gn_3_18001
LG3	195486346	195487858	LG7600774_pooled_peak_12291	958	.	32.2824	95.8481	92.0947	933	Lsat_1_v5_gn_3_116300
LG3	151499724	151500342	LG7600774_pooled_peak_11892	454	.	18.723	45.4175	41.8829	376	Lsat_1_v5_gn_3_97261
LG3	201962524	201964201	LG7600774_pooled_peak_12366b	377	.	16.3226	37.7495	34.2869	985	Lsat_1_v5_gn_3_120241
LG3	187690465	187691369	LG7600774_pooled_peak_12198	289	.	13.4422	28.9684	25.6266	349	Lsat_1_v5_gn_3_111880
LG3	100705716	100706759	LG7600774_pooled_peak_11268b	194	.	10.0816	19.4296	16.2881	574	Lsat_1_v5_gn_3_73601
LG3	53671495	53672909	LG7600774_pooled_peak_10233	392	.	16.8027	39.2593	35.7808	447	Lsat_1_v5_gn_3_41120
LG3	153971982	153973980	LG7600774_pooled_peak_11915b	582	.	22.5636	58.2456	54.624	1384	Lsat_1_v5_gn_3_97800
LG3	61405991	61406732	LG7600774_pooled_peak_10420	234	.	11.5219	23.4128	20.1771	451	Lsat_1_v5_gn_3_48740
LG3	13366740	13367251	LG7600774_pooled_peak_9095	11320	.	98.7919	1132.09	1127.58	259	Lsat_1_v5_gn_3_9260
LG3	16989254	16989933	LG7600774_pooled_peak_9214	423	.	17.7629	42.3153	38.8075	241	Lsat_1_v5_gn_3_12220
LG3	149116010	149116688	LG7600774_pooled_peak_11873	234	.	11.5219	23.4128	20.1771	348	Lsat_1_v5_gn_3_96041
LG3	12595453	12596325	LG7600774_pooled_peak_9078	632	.	24.0039	63.2127	59.5661	386	Lsat_1_v5_gn_3_9921
LG3	63467041	63467498	LG7600774_pooled_peak_10482	234	.	11.5219	23.4128	20.1771	257	Lsat_1_v5_gn_3_50140
LG3	140164173	140166392	LG7600774_pooled_peak_11761b	2388	.	24.9184	238.882	234.948	657	Lsat_1_v5_gn_3_92301
LG3	46624814	46627306	LG7600774_pooled_peak_10029b	194	.	10.0816	19.4296	16.2881	562	Lsat_1_v5_gn_3_34501
LG3	252429336	252429752	LG7600774_pooled_peak_12775	234	.	11.5219	23.4128	20.1771	196	Lsat_1_v5_gn_3_139021
LG3	116012309	116013100	LG7600774_pooled_peak_11485	332	.	14.8824	33.297	29.8883	223	Lsat_1_v5_gn_3_82260
LG3	230357308	230357701	LG7600774_pooled_peak_12602	261	.	12.482	26.1579	22.8669	179	Lsat_1_v5_gn_3_131020
LG3	56579022	56579553	LG7600774_pooled_peak_10311	400	.	15.577	40.0369	36.5547	271	Lsat_1_v5_gn_3_44480
LG3	214755946	214757153	LG7600774_pooled_peak_12507	665	.	24.964	66.5674	62.9059	545	Lsat_1_v5_gn_3_123981
LG3	26672679	26673574	LG7600774_pooled_peak_9490	330	.	13.58	33.0808	29.6875	349	Lsat_1_v5_gn_3_19641
LG3	93852684	93855199	LG7600774_pooled_peak_11167b	261	.	12.482	26.1579	22.8669	935	Lsat_1_v5_gn_3_70480
LG3	45954729	45955449	LG7600774_pooled_peak_10005	168	.	9.12147	16.8734	13.8042	313	Lsat_1_v5_gn_3_35220
LG3	46544919	46545313	LG7600774_pooled_peak_10026	207	.	10.5617	20.7384	17.5633	212	Lsat_1_v5_gn_3_34601
LG3	10609393	10610874	LG7600774_pooled_peak_9010a	332	.	14.8824	33.297	29.8883	508	Lsat_1_v5_gn_3_6461
LG3	132273440	132273833	LG7600774_pooled_peak_11682	220	.	11.0418	22.0664	18.8603	197	Lsat_1_v5_gn_3_90261
LG3	128716120	128716741	LG7600774_pooled_peak_11625	518	.	16.28	51.8698	48.2875	235	Lsat_1_v5_gn_3_87921
LG4	145520373	145521120	LG7600774_pooled_peak_15890	168	.	9.12147	16.8734	13.8042	544	Lsat_1_v5_gn_4_88760
LG4	159458911	159460796	LG7600774_pooled_peak_16122a	318	.	14.4023	31.8397	28.4514	268	Lsat_1_v5_gn_4_95900
LG4	137680472	137681016	LG7600774_pooled_peak_15752	261	.	12.482	26.1579	22.8669	223	Lsat_1_v5_gn_4_85040
LG4	317355303	317358122	LG7600774_pooled_peak_17861c	438	.	18.2429	43.8608	40.3391	1740	Lsat_1_v5_gn_4_159341
LG4	357475582	357476914	LG7600774_pooled_peak_18425c	181	.	9.60155	18.141	15.0348	1081	Lsat_1_v5_gn_4_175741
LG4	35461368	35461924	LG7600774_pooled_peak_13706	247	.	12.0019	24.7768	21.5126	210	Lsat_1_v5_gn_4_23520
LG4	178191433	178192122	LG7600774_pooled_peak_16395	247	.	12.0019	24.7768	21.5126	284	Lsat_1_v5_gn_4_104561
LG4	360248867	360250932	LG7600774_pooled_peak_18460c	392	.	16.8027	39.2593	35.7808	1818	Lsat_1_v5_gn_4_178480
LG4	324562695	324564434	LG7600774_pooled_peak_17945	261	.	12.482	26.1579	22.8669	924	Lsat_1_v5_gn_4_162340
LG4	268020291	268020665	LG7600774_pooled_peak_17288	194	.	10.0816	19.4296	16.2881	195	Lsat_1_v5_gn_4_138460
LG4	323831280	323831897	LG7600774_pooled_peak_17921	873	.	30.7249	87.3503	83.6179	284	Lsat_1_v5_gn_4_161500
LG4	141497339	141498234	LG7600774_pooled_peak_15826b	377	.	16.3226	37.7495	34.2869	691	Lsat_1_v5_gn_4_88241
LG4	374596916	374597458	LG7600774_pooled_peak_18734	168	.	9.12147	16.8734	13.8042	208	Lsat_1_v5_gn_4_183821
LG4	87065799	87066187	LG7600774_pooled_peak_14787	207	.	10.5617	20.7384	17.5633	201	Lsat_1_v5_gn_4_58221
LG4	319565052	319565621	LG7600774_pooled_peak_17876	261	.	12.482	26.1579	22.8669	337	Lsat_1_v5_gn_4_160020
LG4	296750249	296751375	LG7600774_pooled_peak_17584b	9321	.	36.4146	932.133	927.787	662	Lsat_1_v5_gn_4_147701
LG4	270784243	270784684	LG7600774_pooled_peak_17320	168	.	9.12147	16.8734	13.8042	219	Lsat_1_v5_gn_4_139181
LG4	308041752	308042092	LG7600774_pooled_peak_17737	4454	.	63.2457	445.487	441.416	167	Lsat_1_v5_gn_4_156100
LG4	198691127	198691525	LG7600774_pooled_peak_16643	168	.	9.12147	16.8734	13.8042	199	Lsat_1_v5_gn_4_113081
LG4	305543830	305544351	LG7600774_pooled_peak_17708	181	.	9.60155	18.141	15.0348	274	Lsat_1_v5_gn_4_154340
LG4	264411588	264412304	LG7600774_pooled_peak_17254b	181	.	9.60155	18.141	15.0348	492	Lsat_1_v5_gn_4_136981
LG4	58393533	58394244	LG7600774_pooled_peak_14229	469	.	19.2031	46.9853	43.4377	454	Lsat_1_v5_gn_4_40181
LG4	16628063	16628982	LG7600774_pooled_peak_13247	1668	.	50.8882	166.855	162.989	595	Lsat_1_v5_gn_4_10501
LG4	366815525	366817932	LG7600774_pooled_peak_18566e	469	.	19.2031	46.9853	43.4377	2018	Lsat_1_v5_gn_4_176860
LG4	67784152	67784539	LG7600774_pooled_peak_14403	207	.	10.5617	20.7384	17.5633	191	Lsat_1_v5_gn_4_46321
LG4	61732817	61733264	LG7600774_pooled_peak_14304	181	.	9.60155	18.141	15.0348	260	Lsat_1_v5_gn_4_41921
LG4	21317960	21320927	LG7600774_pooled_peak_13374a	716	.	26.4043	71.661	67.9788	475	Lsat_1_v5_gn_4_14360
LG4	3024998	3025597	LG7600774_pooled_peak_12909	201	.	9.58587	20.1671	17.0194	335	Lsat_1_v5_gn_4_841
LG4	22146659	22148058	LG7600774_pooled_peak_13402	347	.	15.3625	34.7679	31.3394	954	Lsat_1_v5_gn_4_15421
LG4	264340636	264341148	LG7600774_pooled_peak_17252	330	.	13.58	33.0808	29.6875	240	Lsat_1_v5_gn_4_136961
LG4	374263034	374263640	LG7600774_pooled_peak_18728	194	.	10.0816	19.4296	16.2881	329	Lsat_1_v5_gn_4_184761
LG4	305352246	305354275	LG7600774_pooled_peak_17701b	177	.	8.78704	17.7771	14.7009	1628	Lsat_1_v5_gn_4_154601
LG4	366809570	366810224	LG7600774_pooled_peak_18565	181	.	9.60155	18.141	15.0348	391	Lsat_1_v5_gn_4_176880
LG4	128651192	128651844	LG7600774_pooled_peak_15612	347	.	15.3625	34.7679	31.3394	345	Lsat_1_v5_gn_4_80920
LG4	365785862	365786287	LG7600774_pooled_peak_18546	220	.	11.0418	22.0664	18.8603	233	Lsat_1_v5_gn_4_178061
LG4	117717047	117717699	LG7600774_pooled_peak_15403	261	.	12.482	26.1579	22.8669	455	Lsat_1_v5_gn_4_73540
LG4	10443021	10444120	LG7600774_pooled_peak_13100	289	.	13.4422	28.9684	25.6266	791	Lsat_1_v5_gn_4_6941
LG4	210717859	210719672	LG7600774_pooled_peak_16762b	265	.	11.99	26.5276	23.2325	1573	Lsat_1_v5_gn_4_117460
LG4	37584088	37584556	LG7600774_pooled_peak_13761	194	.	10.0816	19.4296	16.2881	220	Lsat_1_v5_gn_4_25040
LG4	9041848	9042493	LG7600774_pooled_peak_13077	803	.	28.8046	80.3051	76.5929	327	Lsat_1_v5_gn_4_6320
LG4	310428467	310428872	LG7600774_pooled_peak_17777	194	.	10.0816	19.4296	16.2881	178	Lsat_1_v5_gn_4_156620
LG4	44969505	44971059	LG7600774_pooled_peak_13925b	207	.	10.5617	20.7384	17.5633	1054	Lsat_1_v5_gn_4_31980
LG4	124405345	124405864	LG7600774_pooled_peak_15553	207	.	10.5617	20.7384	17.5633	244	Lsat_1_v5_gn_4_78121
LG4	122574386	122576348	LG7600774_pooled_peak_15520a	205	.	8.60075	20.5377	17.3886	210	Lsat_1_v5_gn_4_77360
LG4	99722382	99725718	LG7600774_pooled_peak_15007a	517	.	20.6433	51.7517	48.1699	689	Lsat_1_v5_gn_4_65080
LG4	67807457	67808040	LG7600774_pooled_peak_14406	207	.	10.5617	20.7384	17.5633	289	Lsat_1_v5_gn_4_46300
LG4	112068384	112068886	LG7600774_pooled_peak_15281	386	.	15.1776	38.6225	35.1559	289	Lsat_1_v5_gn_4_72380
LG4	12625419	12625903	LG7600774_pooled_peak_13154	699	.	25.9242	69.9551	66.2796	213	Lsat_1_v5_gn_4_9500
LG4	6811845	6812509	LG7600774_pooled_peak_12999	194	.	10.0816	19.4296	16.2881	429	Lsat_1_v5_gn_4_3961
LG4	150966085	150967089	LG7600774_pooled_peak_16007b	168	.	9.12147	16.8734	13.8042	541	Lsat_1_v5_gn_4_92761
LG4	123479114	123479676	LG7600774_pooled_peak_15534	181	.	9.60155	18.141	15.0348	270	Lsat_1_v5_gn_4_77861
LG4	137103504	137105393	LG7600774_pooled_peak_15737a	250	.	9.82943	25.0651	21.7998	434	Lsat_1_v5_gn_4_85240
LG4	226360802	226363255	LG7600774_pooled_peak_16928a	347	.	15.3625	34.7679	31.3394	268	Lsat_1_v5_gn_4_124961
LG4	322547526	322549430	LG7600774_pooled_peak_17910c	277	.	11.9823	27.7404	24.42	1509	Lsat_1_v5_gn_4_160661
LG4	195785775	195786329	LG7600774_pooled_peak_16623	307	.	13.3702	30.7461	27.3782	205	Lsat_1_v5_gn_4_114440
LG4	311057734	311058989	LG7600774_pooled_peak_17782a	168	.	9.12147	16.8734	13.8042	237	Lsat_1_v5_gn_4_156861
LG4	125598146	125599318	LG7600774_pooled_peak_15577	275	.	12.9621	27.5553	24.2378	835	Lsat_1_v5_gn_4_79901
LG4	285805983	285806483	LG7600774_pooled_peak_17449	95349	.	27.0253	9534.95	9526.77	219	Lsat_1_v5_gn_4_145420
LG4	117236301	117237013	LG7600774_pooled_peak_15384	194	.	10.0816	19.4296	16.2881	235	Lsat_1_v5_gn_4_74461
LG4	255474514	255475046	LG7600774_pooled_peak_17186	7351	.	41.2848	735.13	730.904	258	Lsat_1_v5_gn_4_135540
LG4	115232236	115232764	LG7600774_pooled_peak_15337	234	.	11.5219	23.4128	20.1771	238	Lsat_1_v5_gn_4_74380
LG4	119157479	119157836	LG7600774_pooled_peak_15436	181	.	9.60155	18.141	15.0348	183	Lsat_1_v5_gn_4_75421
LG4	55614597	55615745	LG7600774_pooled_peak_14163	234	.	11.5219	23.4128	20.1771	257	Lsat_1_v5_gn_4_37720
LG4	325458396	325458976	LG7600774_pooled_peak_17957	220	.	11.0418	22.0664	18.8603	286	Lsat_1_v5_gn_4_161961
LG4	145774916	145776958	LG7600774_pooled_peak_15901a	347	.	15.3625	34.7679	31.3394	186	Lsat_1_v5_gn_4_89161
LG4	121424122	121426466	LG7600774_pooled_peak_15494b	13527	.	63.0683	1352.77	1347.97	955	Lsat_1_v5_gn_4_76000
LG4	252875843	252877543	LG7600774_pooled_peak_17167a	362	.	15.8425	36.2523	32.806	225	Lsat_1_v5_gn_4_133341
LG4	226896748	226897432	LG7600774_pooled_peak_16933b	168	.	9.12147	16.8734	13.8042	508	Lsat_1_v5_gn_4_124200
LG4	99771302	99772578	LG7600774_pooled_peak_15008b	289	.	13.4422	28.9684	25.6266	925	Lsat_1_v5_gn_4_65020
LG4	368440718	368441929	LG7600774_pooled_peak_18603b	303	.	13.9222	30.3967	27.0295	832	Lsat_1_v5_gn_4_180681
LG4	284699355	284700814	LG7600774_pooled_peak_17438a	392	.	16.8027	39.2593	35.7808	333	Lsat_1_v5_gn_4_145360
LG4	76670099	76671704	LG7600774_pooled_peak_14600a	275	.	12.9621	27.5553	24.2378	249	Lsat_1_v5_gn_4_51721
LG4	177007958	177008397	LG7600774_pooled_peak_16377	234	.	11.5219	23.4128	20.1771	199	Lsat_1_v5_gn_4_104120
LG4	113736176	113736614	LG7600774_pooled_peak_15311	261	.	12.482	26.1579	22.8669	201	Lsat_1_v5_gn_4_71680
LG4	83061481	83062074	LG7600774_pooled_peak_14699	750	.	27.3644	75.0961	71.4012	297	Lsat_1_v5_gn_4_55420
LG4	147091703	147093262	LG7600774_pooled_peak_15933a	247	.	12.0019	24.7768	21.5126	392	Lsat_1_v5_gn_4_90621
LG4	171533046	171534130	LG7600774_pooled_peak_16299b	168	.	9.12147	16.8734	13.8042	899	Lsat_1_v5_gn_4_101340
LG4	20787155	20787771	LG7600774_pooled_peak_13369	289	.	13.4422	28.9684	25.6266	192	Lsat_1_v5_gn_4_13881
LG4	207420216	207422141	LG7600774_pooled_peak_16737b	377	.	16.3226	37.7495	34.2869	777	Lsat_1_v5_gn_4_117001
LG4	179047614	179047937	LG7600774_pooled_peak_16409	472	.	17.5741	47.268	43.7187	170	Lsat_1_v5_gn_4_105781
LG4	155080100	155080592	LG7600774_pooled_peak_16058	189	.	9.18646	18.9629	15.8502	236	Lsat_1_v5_gn_4_95001
LG4	67599474	67599975	LG7600774_pooled_peak_14398	275	.	12.9621	27.5553	24.2378	278	Lsat_1_v5_gn_4_46420
LG4	138851129	138851745	LG7600774_pooled_peak_15775	485	.	19.6832	48.5637	45.0043	248	Lsat_1_v5_gn_4_87281
LG4	205111694	205112735	LG7600774_pooled_peak_16712a	220	.	11.0418	22.0664	18.8603	189	Lsat_1_v5_gn_4_116240
LG4	62195397	62195898	LG7600774_pooled_peak_14313	175	.	9.22354	17.5172	14.4456	166	Lsat_1_v5_gn_4_41160
LG4	375321605	375323441	LG7600774_pooled_peak_18761b	234	.	11.5219	23.4128	20.1771	658	Lsat_1_v5_gn_4_185301
LG4	92056423	92058530	LG7600774_pooled_peak_14874	785	.	28.3246	78.5614	74.855	496	Lsat_1_v5_gn_4_60581
LG4	337431328	337432389	LG7600774_pooled_peak_18143b	615	.	23.5238	61.5482	57.9096	671	Lsat_1_v5_gn_4_166000
LG4	333592184	333592617	LG7600774_pooled_peak_18083	286	.	10.7509	28.602	25.2787	219	Lsat_1_v5_gn_4_164941
LG4	142409195	142409869	LG7600774_pooled_peak_15838	207	.	10.5617	20.7384	17.5633	499	Lsat_1_v5_gn_4_88401
LG4	61514679	61515068	LG7600774_pooled_peak_14294	261	.	12.482	26.1579	22.8669	180	Lsat_1_v5_gn_4_41661
LG4	371264522	371265070	LG7600774_pooled_peak_18666	423	.	17.7629	42.3153	38.8075	256	Lsat_1_v5_gn_4_182780
LG4	106561149	106561569	LG7600774_pooled_peak_15183	275	.	12.9621	27.5553	24.2378	155	Lsat_1_v5_gn_4_69060
LG4	198192322	198192963	LG7600774_pooled_peak_16634	362	.	15.8425	36.2523	32.806	191	Lsat_1_v5_gn_4_112420
LG4	20623728	20625561	LG7600774_pooled_peak_13362b	318	.	14.4023	31.8397	28.4514	1151	Lsat_1_v5_gn_4_13981
LG4	370669528	370670583	LG7600774_pooled_peak_18655b	261	.	12.482	26.1579	22.8669	734	Lsat_1_v5_gn_4_182460
LG4	135180278	135180846	LG7600774_pooled_peak_15691	303	.	13.9222	30.3967	27.0295	313	Lsat_1_v5_gn_4_84020
LG4	25710399	25711917	LG7600774_pooled_peak_13500b	213	.	9.98528	21.389	18.2086	1297	Lsat_1_v5_gn_4_18360
LG4	138206433	138207183	LG7600774_pooled_peak_15767b	168	.	9.12147	16.8734	13.8042	561	Lsat_1_v5_gn_4_86861
LG4	369463008	369463908	LG7600774_pooled_peak_18633	423	.	17.7629	42.3153	38.8075	216	Lsat_1_v5_gn_4_181561
LG4	139524965	139526474	LG7600774_pooled_peak_15789	181	.	9.60155	18.141	15.0348	450	Lsat_1_v5_gn_4_87021
LG4	87023434	87023884	LG7600774_pooled_peak_14785	220	.	11.0418	22.0664	18.8603	259	Lsat_1_v5_gn_4_58240
LG4	252972843	252973199	LG7600774_pooled_peak_17169	194	.	10.0816	19.4296	16.2881	171	Lsat_1_v5_gn_4_133320
LG4	366993377	366995182	LG7600774_pooled_peak_18569a	469	.	19.2031	46.9853	43.4377	358	Lsat_1_v5_gn_4_179800
LG4	142844160	142844789	LG7600774_pooled_peak_15859	1072	.	36.0058	107.262	103.483	271	Lsat_1_v5_gn_4_87701
LG4	136426525	136427087	LG7600774_pooled_peak_15716	303	.	13.9222	30.3967	27.0295	232	Lsat_1_v5_gn_4_84321
LG4	285806806	285808564	LG7600774_pooled_peak_17450b	14698	.	52.4419	1469.83	1464.85	1345	Lsat_1_v5_gn_4_145480
LG4	125522108	125524356	LG7600774_pooled_peak_15575b	247	.	12.0019	24.7768	21.5126	806	Lsat_1_v5_gn_4_79881
LG4	339829372	339830348	LG7600774_pooled_peak_18160	332	.	14.8824	33.297	29.8883	675	Lsat_1_v5_gn_4_167780
LG4	310239995	310242382	LG7600774_pooled_peak_17774a	262	.	10.1366	26.2313	22.9396	440	Lsat_1_v5_gn_4_156941
LG4	90614246	90614499	LG7600774_pooled_peak_14848	503	.	11.7945	50.3167	46.7449	124	Lsat_1_v5_gn_4_59981
LG4	351944802	351947166	LG7600774_pooled_peak_18349c	392	.	16.8027	39.2593	35.7808	1990	Lsat_1_v5_gn_4_173140
LG4	101394176	101394672	LG7600774_pooled_peak_15057	376	.	9.47135	37.6494	34.1985	311	Lsat_1_v5_gn_4_66041
LG4	216981758	216982196	LG7600774_pooled_peak_16829	168	.	9.12147	16.8734	13.8042	228	Lsat_1_v5_gn_4_119940
LG4	178052812	178053263	LG7600774_pooled_peak_16390	533	.	21.1234	53.3608	49.7681	240	Lsat_1_v5_gn_4_104681
LG4	330523671	330524375	LG7600774_pooled_peak_18034	168	.	9.12147	16.8734	13.8042	507	Lsat_1_v5_gn_4_163661
LG4	26708963	26710112	LG7600774_pooled_peak_13547b	251	.	11.1835	25.1537	21.8855	847	Lsat_1_v5_gn_4_20080
LG4	196832143	196832617	LG7600774_pooled_peak_16630	289	.	13.4422	28.9684	25.6266	234	Lsat_1_v5_gn_4_113241
LG4	251624440	251626900	LG7600774_pooled_peak_17151d	598	.	23.0437	59.8924	56.2623	2184	Lsat_1_v5_gn_4_131680
LG4	181637105	181637852	LG7600774_pooled_peak_16448	168	.	9.12147	16.8734	13.8042	349	Lsat_1_v5_gn_4_106880
LG4	210225808	210226111	LG7600774_pooled_peak_16756	713	.	8.97963	71.3876	67.7091	147	Lsat_1_v5_gn_4_117781
LG4	70265842	70268315	LG7600774_pooled_peak_14443b	347	.	15.3625	34.7679	31.3394	511	Lsat_1_v5_gn_4_48300
LG4	117672658	117673278	LG7600774_pooled_peak_15401	194	.	10.0816	19.4296	16.2881	343	Lsat_1_v5_gn_4_73580
LG4	233756536	233756874	LG7600774_pooled_peak_16988	261	.	12.482	26.1579	22.8669	173	Lsat_1_v5_gn_4_126840
LG4	103628997	103629700	LG7600774_pooled_peak_15116	347	.	15.3625	34.7679	31.3394	493	Lsat_1_v5_gn_4_67760
LG4	295250867	295251615	LG7600774_pooled_peak_17563	438	.	18.2429	43.8608	40.3391	496	Lsat_1_v5_gn_4_149281
LG4	168214550	168215205	LG7600774_pooled_peak_16250	220	.	11.0418	22.0664	18.8603	339	Lsat_1_v5_gn_4_99521
LG4	138162236	138164697	LG7600774_pooled_peak_15765a	454	.	18.723	45.4175	41.8829	1195	Lsat_1_v5_gn_4_86800
LG4	352119625	352121132	LG7600774_pooled_peak_18352	168	.	9.12147	16.8734	13.8042	742	Lsat_1_v5_gn_4_173820
LG4	20411605	20412143	LG7600774_pooled_peak_13358	318	.	14.4023	31.8397	28.4514	183	Lsat_1_v5_gn_4_13460
LG4	262260887	262262289	LG7600774_pooled_peak_17230a	622	.	15.6748	62.224	58.5842	439	Lsat_1_v5_gn_4_136160
LG4	118898033	118898625	LG7600774_pooled_peak_15424b	786	.	15.981	78.6647	74.958	399	Lsat_1_v5_gn_4_74961
LG4	56521060	56521433	LG7600774_pooled_peak_14194	220	.	11.0418	22.0664	18.8603	175	Lsat_1_v5_gn_4_39140
LG4	30749926	30750388	LG7600774_pooled_peak_13631	289	.	13.4422	28.9684	25.6266	245	Lsat_1_v5_gn_4_16680
LG4	105572658	105572989	LG7600774_pooled_peak_15161	397	.	8.83853	39.7551	36.2753	166	Lsat_1_v5_gn_4_68481
LG4	52966959	52967902	LG7600774_pooled_peak_14122	207	.	10.5617	20.7384	17.5633	235	Lsat_1_v5_gn_4_36080
LG4	13923463	13923990	LG7600774_pooled_peak_13188	194	.	10.0816	19.4296	16.2881	330	Lsat_1_v5_gn_4_9680
LG4	176093704	176094463	LG7600774_pooled_peak_16361	716	.	26.4043	71.661	67.9788	372	Lsat_1_v5_gn_4_104380
LG4	158299258	158300175	LG7600774_pooled_peak_16096	423	.	17.7629	42.3153	38.8075	318	Lsat_1_v5_gn_4_95281
LG4	333623522	333624722	LG7600774_pooled_peak_18085a	181	.	9.60155	18.141	15.0348	407	Lsat_1_v5_gn_4_164920
LG4	296770729	296771089	LG7600774_pooled_peak_17593	1755	.	24.0921	175.539	171.664	164	Lsat_1_v5_gn_4_147881
LG4	248076426	248076776	LG7600774_pooled_peak_17127	549	.	21.6035	54.9796	51.3767	175	Lsat_1_v5_gn_4_133000
LG4	59197963	59201323	LG7600774_pooled_peak_14242a	16175	.	67.4263	1617.58	1612.42	356	Lsat_1_v5_gn_4_39621
LG4	46036634	46037289	LG7600774_pooled_peak_13944	999	.	34.0855	99.9349	96.1713	327	Lsat_1_v5_gn_4_31401
LG4	367082799	367083706	LG7600774_pooled_peak_18573b	2451	.	21.5206	245.193	241.253	505	Lsat_1_v5_gn_4_179880
LG4	319486242	319486566	LG7600774_pooled_peak_17874	931	.	24.8807	93.1175	89.3702	169	Lsat_1_v5_gn_4_160041
LG4	46452093	46454137	LG7600774_pooled_peak_13960b	207	.	10.5617	20.7384	17.5633	598	Lsat_1_v5_gn_4_31741
LG4	213189375	213189740	LG7600774_pooled_peak_16801	194	.	10.0816	19.4296	16.2881	186	Lsat_1_v5_gn_4_118420
LG4	1986536	1986851	LG7600774_pooled_peak_12878	17340	.	32.1878	1734.05	1728.79	158	Lsat_1_v5_gn_4_2021
LG4	59467737	59468550	LG7600774_pooled_peak_14249	264	.	11.5829	26.4397	23.1451	393	Lsat_1_v5_gn_4_39741
LG4	82906348	82906746	LG7600774_pooled_peak_14696	207	.	10.5617	20.7384	17.5633	196	Lsat_1_v5_gn_4_55400
LG4	160514941	160515400	LG7600774_pooled_peak_16142	181	.	9.60155	18.141	15.0348	152	Lsat_1_v5_gn_4_97180
LG4	26449050	26449369	LG7600774_pooled_peak_13538	168	.	9.12147	16.8734	13.8042	174	Lsat_1_v5_gn_4_18960
LG4	1458796	1460236	LG7600774_pooled_peak_12868a	247	.	12.0019	24.7768	21.5126	345	Lsat_1_v5_gn_4_1780
LG4	58091778	58093005	LG7600774_pooled_peak_14226b	234	.	11.5219	23.4128	20.1771	916	Lsat_1_v5_gn_4_38740
LG4	93551700	93552372	LG7600774_pooled_peak_14905	855	.	30.2449	85.5786	81.8511	380	Lsat_1_v5_gn_4_61541
LG4	35548232	35548901	LG7600774_pooled_peak_13709	362	.	15.8425	36.2523	32.806	375	Lsat_1_v5_gn_4_23500
LG4	244219311	244220464	LG7600774_pooled_peak_17082	181	.	9.60155	18.141	15.0348	495	Lsat_1_v5_gn_4_129361
LG4	101381237	101382089	LG7600774_pooled_peak_15053	13190	.	52.5093	1319.09	1314.34	382	Lsat_1_v5_gn_4_66001
LG4	2845602	2846042	LG7600774_pooled_peak_12904	181	.	9.60155	18.141	15.0348	229	Lsat_1_v5_gn_4_660
LG4	212387968	212389144	LG7600774_pooled_peak_16793b	194	.	10.0816	19.4296	16.2881	755	Lsat_1_v5_gn_4_119240
LG4	44532392	44532837	LG7600774_pooled_peak_13908	181	.	9.60155	18.141	15.0348	255	Lsat_1_v5_gn_4_29901
LG4	2578772	2579799	LG7600774_pooled_peak_12894	318	.	14.4023	31.8397	28.4514	301	Lsat_1_v5_gn_4_421
LG4	68022420	68024554	LG7600774_pooled_peak_14416a	347	.	15.3625	34.7679	31.3394	853	Lsat_1_v5_gn_4_46060
LG4	86632052	86634473	LG7600774_pooled_peak_14778a	377	.	16.3226	37.7495	34.2869	227	Lsat_1_v5_gn_4_58521
LG4	116274662	116275445	LG7600774_pooled_peak_15356	226	.	10.3847	22.6277	19.417	347	Lsat_1_v5_gn_4_74680
LG4	101375539	101380842	LG7600774_pooled_peak_15052g	13523	.	49.2494	1352.38	1347.58	4974	Lsat_1_v5_gn_4_65980
LG4	253842711	253843223	LG7600774_pooled_peak_17177	44286	.	23.0938	4428.6	4422.14	256	Lsat_1_v5_gn_4_135460
LG4	25245979	25246642	LG7600774_pooled_peak_13486	303	.	13.9222	30.3967	27.0295	493	Lsat_1_v5_gn_4_17961
LG4	374933031	374933419	LG7600774_pooled_peak_18740	168	.	9.12147	16.8734	13.8042	166	Lsat_1_v5_gn_4_185621
LG4	75452	77208	LG7600774_pooled_peak_12846a	750	.	27.3644	75.0961	71.4012	257	Lsat_1_v5_gn_4_1720
LG4	38182588	38183092	LG7600774_pooled_peak_13769	392	.	16.8027	39.2593	35.7808	236	Lsat_1_v5_gn_4_25621
LG4	362147692	362148607	LG7600774_pooled_peak_18494	318	.	14.4023	31.8397	28.4514	353	Lsat_1_v5_gn_4_177421
LG4	224428455	224429471	LG7600774_pooled_peak_16909b	362	.	15.8425	36.2523	32.806	777	Lsat_1_v5_gn_4_123240
LG4	238245924	238246362	LG7600774_pooled_peak_17030	303	.	13.9222	30.3967	27.0295	220	Lsat_1_v5_gn_4_128100
LG4	346937275	346937680	LG7600774_pooled_peak_18273	344	.	13.9794	34.4483	31.0347	175	Lsat_1_v5_gn_4_171321
LG4	70048145	70049090	LG7600774_pooled_peak_14438b	549	.	21.6035	54.9796	51.3767	663	Lsat_1_v5_gn_4_49401
LG4	174558741	174560689	LG7600774_pooled_peak_16347b	22439	.	13.6527	2243.92	2238.3	946	Lsat_1_v5_gn_4_102681
[truncated: 3,606 more rows]

## Sheet: Dataset S4
Dataset S4. 581 DEGs between LsKN1▽ mutant and its wild type
GeneSymbol	GeneName	GFOLD(0.01)	E-FDR	log2fdc	1stRPKM	2ndRPKM
LG0103406	Lsat_1_v5_gn_0_11001	-1.24246	1	-1.48413	20.9364	5.91653
LG0104187	Lsat_1_v5_gn_0_12421	-1.57228	1	-2.72006	8.13011	0.89953
LG0105148	Lsat_1_v5_gn_0_14341	-1.40604	1	-2.02568	1.48106	0.280915
LG0107214	Lsat_1_v5_gn_0_860	-1.1089	1	-1.39041	12.4726	3.75782
LG0108535	Lsat_1_v5_gn_0_19321	1.01299	1	1.03672	405.253	659.235
LG0112901	Lsat_1_v5_gn_0_29401	1.31637	1	1.6674	0.730109	1.84826
LG0114365	Lsat_1_v5_gn_0_5620	-1.08899	1	-4.02568	1.91704	0
LG0116477	Lsat_1_v5_gn_0_47640	-1.13348	1	-1.19046	1497.13	520.064
LG0116483	Lsat_1_v5_gn_0_47661	-1.05844	1	-1.08379	2526.2	944.99
LG0116647	Lsat_1_v5_gn_0_36880	-1.82495	1	-2.21472	7.73619	1.30781
LG0118229	Lsat_1_v5_gn_0_40701	-1.08736	1	-1.42097	3.44858	1.0155
LG0880812	Lsat_1_v5_gn_9_117900	1.47069	1	1.92303	1.70122	5.16694
LG1103609	Lsat_1_v5_gn_1_52240	-1.44532	1	-1.94703	4.31685	0.87337
LG1105858	Lsat_1_v5_gn_1_3701	1.04473	1	1.08542	255.63	430.127
LG1105862	Lsat_1_v5_gn_1_3720	1.06877	1	1.11169	228.254	391.121
LG1105866	Lsat_1_v5_gn_1_3761	-1.98983	1	-3.70376	2.75118	0.113986
LG1105870	Lsat_1_v5_gn_1_3740	-2.66146	1	-3.91754	2.31439	0.108598
LG1109763	Lsat_1_v5_gn_1_19661	-1.49048	1	-1.61596	48.9177	12.6437
LG1110761	Lsat_1_v5_gn_1_59561	-1.70596	1	-1.96461	9.90503	2.00395
LG1112273	Lsat_1_v5_gn_1_95140	-1.00123	1	-1.45145	5.07186	1.45501
LG1113650	Lsat_1_v5_gn_1_34480	-1.04558	1	-1.19816	33.0336	11.4041
LG1115023	Lsat_1_v5_gn_1_43420	-2.38063	1	-2.76871	7.46824	0.858831
LG1115929	Lsat_1_v5_gn_1_127161	-1.44556	1	-2.12599	5.99922	1.05404
LG1120386	Lsat_1_v5_gn_1_49660	-1.53707	1	-2.68727	1.35785	0.153729
LG1124288	Lsat_1_v5_gn_1_105720	-1.41748	1	-1.6364	5.34657	1.36009
LG1125445	Lsat_1_v5_gn_1_129540	-1.59729	1	-2.10336	10.601	1.92224
LG1126728	Lsat_1_v5_gn_1_12721	-1.96406	1	-2.80809	5.29601	0.563986
LG1127586	Lsat_1_v5_gn_1_39620	-1.29281	1	-1.5628	10.0876	2.69703
LG1129759	Lsat_1_v5_gn_1_67140	-1.44626	1	-1.78892	15.6698	3.57074
LG1133865	Lsat_1_v5_gn_1_68380	-1.24042	1	-2.57823	3.20192	0.383697
LG1135428	Lsat_1_v5_gn_1_127421	1.21387	1	1.76402	1.13056	3.08695
LG1138939	Lsat_1_v5_gn_1_29560	-1.52904	1	-2.36197	3.12137	0.455868
LG1141413	Lsat_1_v5_gn_1_57641	-2.50395	1	-3.92615	1.84635	0.0809772
LG1143364	Lsat_1_v5_gn_1_66140	-1.17411	1	-1.58485	13.263	3.4733
LG1143424	Lsat_1_v5_gn_1_66200	-1.86051	1	-2.22663	6.88553	1.15588
LG1143612	Lsat_1_v5_gn_1_66401	-1.09614	1	-1.27148	48.2276	15.8184
LG1144085	Lsat_1_v5_gn_1_45420	-1.76729	1	-2.90254	1.44683	0.14087
LG1144600	Lsat_1_v5_gn_1_33901	-1.44764	1	-1.53026	36.619	10.0491
LG1145058	Lsat_1_v5_gn_1_80901	-1.30099	1	-2.59128	1.68101	0.201787
LG1146757	Lsat_1_v5_gn_1_64540	-1.15934	1	-1.88063	1.62962	0.338901
LG1146994	Lsat_1_v5_gn_1_64780	-1.10977	1	-1.30072	40.0917	12.8823
LG1148922	Lsat_1_v5_gn_1_19141	-1.22807	1	-1.30464	99.267	31.8551
LG1149961	Lsat_1_v5_gn_1_112681	-1.14157	1	-2.48803	1.21286	0.154872
LG1150717	Lsat_1_v5_gn_1_123460	-1.47008	1	-1.7311	7.81175	1.85858
LG1150947	Lsat_1_v5_gn_1_123521	-1.8597	1	-3.25395	1.15236	0.0831106
LG1157776	Lsat_1_v5_gn_1_56600	-2.07204	1	-2.24277	21.4387	3.58472
LG1157808	Lsat_1_v5_gn_1_56680	-2.2078	1	-2.71193	5.07855	0.602331
LG1157812	Lsat_1_v5_gn_1_56720	-2.05356	1	-2.22542	20.9394	3.54351
LG1158336	Lsat_1_v5_gn_1_124741	-1.03053	1	-2.2216	1.15488	0.181363
LG1160309	Lsat_1_v5_gn_1_53120	1.3998	1	2.03321	1.50234	4.98248
LG1160469	Lsat_1_v5_gn_1_51360	2.08377	1	2.63253	0.826129	4.14554
LG1162619	Lsat_1_v5_gn_1_125981	-2.10095	1	-2.57436	9.6479	1.26259
LG1167257	Lsat_1_v5_gn_1_60921	-1.20965	1	-1.4515	4.9056	1.41806
LG1167499	Lsat_1_v5_gn_1_25581	-1.4646	1	-1.64627	21.9601	5.55275
LG1843288	Lsat_1_v5_gn_1_78621	-1.18595	1	-1.65956	3.73949	0.92649
LG186479	Lsat_1_v5_gn_0_31860	-1.45248	1	-4.34761	1.15746	0
LG190892	Lsat_1_v5_gn_1_16521	-2.21362	1	-2.73422	3.87274	0.451579
LG194197	Lsat_1_v5_gn_1_74141	-1.10468	1	-1.5062	9.65132	2.67106
LG195423	Lsat_1_v5_gn_1_74360	-1.18631	1	-1.63558	7.76246	1.95832
LG196499	Lsat_1_v5_gn_1_88180	-1.22951	1	-1.26973	1591.96	523.476
LG197340	Lsat_1_v5_gn_1_31961	-1.18972	1	-2.04361	1.93722	0.353657
LG197390	Lsat_1_v5_gn_1_32040	-1.23536	1	-1.93897	1.4681	0.293539
LG197632	Lsat_1_v5_gn_1_106860	-3.18673	1	-5.97054	1.1143	0
LG199174	Lsat_1_v5_gn_1_25160	-1.34736	1	-2.77904	1.35734	0.136714
LG199839	Lsat_1_v5_gn_1_58201	-1.02352	1	-1.37543	5.53527	1.68137
LG2173872	Lsat_1_v5_gn_2_40101	-1.00871	1	-1.48963	4.04766	1.12883
LG2175806	Lsat_1_v5_gn_2_84761	-1.35203	1	-2.04953	1.29347	0.239387
LG2177219	Lsat_1_v5_gn_2_106861	-1.17786	1	-1.49588	8.03278	2.24649
LG2177614	Lsat_1_v5_gn_2_72960	-1.09221	1	-1.37045	12.3201	3.76407
LG2179165	Lsat_1_v5_gn_2_50801	-1.19596	1	-1.22808	1362.61	461.197
LG2182598	Lsat_1_v5_gn_2_39781	-1.6923	1	-1.90102	13.2219	2.79979
LG2185690	Lsat_1_v5_gn_2_50300	-1.92849	1	-2.77415	1.71165	0.186653
LG2186262	Lsat_1_v5_gn_2_129900	-2.25189	1	-3.62432	1.46837	0.0816959
LG2186715	Lsat_1_v5_gn_2_76341	1.29207	1	1.57415	9.62281	22.7887
LG2189009	Lsat_1_v5_gn_2_92421	-1.04596	1	-1.22487	16.5658	5.61175
LG2189177	Lsat_1_v5_gn_2_92620	-1.59036	1	-2.01717	4.08458	0.790667
LG2189589	Lsat_1_v5_gn_2_25220	-1.27133	1	-1.52441	13.6842	3.75928
LG2190247	Lsat_1_v5_gn_2_128981	-1.51262	1	-2.11057	1.89616	0.339529
LG2192922	Lsat_1_v5_gn_2_17881	-1.26982	1	-1.99921	3.07301	0.587221
LG2196386	Lsat_1_v5_gn_2_77300	-1.38991	1	-1.57137	53.3997	14.2228
LG2197103	Lsat_1_v5_gn_2_132401	-1.08252	1	-1.24393	51.3705	17.1781
LG2198297	Lsat_1_v5_gn_2_68540	-1.22236	1	-1.57112	8.90214	2.35997
LG2198580	Lsat_1_v5_gn_2_51461	-2.28497	1	-2.50233	11.5471	1.61058
LG2201656	Lsat_1_v5_gn_2_83840	-1.16588	1	-1.43405	11.7757	3.44316
LG2204468	Lsat_1_v5_gn_2_27860	1.08331	1	1.66439	0.609584	1.55446
LG2204845	Lsat_1_v5_gn_2_3201	-1.80693	1	-2.5417	2.25909	0.294307
LG2205434	Lsat_1_v5_gn_2_66121	-1.76134	1	-2.28872	2.62342	0.417233
LG2207722	Lsat_1_v5_gn_2_29221	-1.37113	1	-1.48514	43.6912	12.367
LG2210016	Lsat_1_v5_gn_2_107701	-1.38317	1	-1.49884	55.8898	15.67
LG2210383	Lsat_1_v5_gn_2_108221	-1.11015	1	-1.89877	1.20267	0.245088
LG2211342	Lsat_1_v5_gn_2_67900	-2.24728	1	-2.67991	7.49603	0.914217
LG2213073	Lsat_1_v5_gn_2_129441	-1.46438	1	-1.92792	2.43577	0.500668
LG2214939	Lsat_1_v5_gn_2_5961	-1.85504	1	-2.29658	2.99173	0.476222
LG2216495	Lsat_1_v5_gn_2_58980	4.09199	1	4.40667	2.13404	36.1995
LG2220376	Lsat_1_v5_gn_2_116801	-1.85622	1	-2.13002	13.3699	2.41013
LG2222159	Lsat_1_v5_gn_2_104861	-1.09838	1	-1.37361	3.09997	0.945119
LG2225030	Lsat_1_v5_gn_2_122701	2.25595	1	2.69285	0.959156	4.9807
LG2226430	Lsat_1_v5_gn_2_136881	-1.13398	1	-1.63866	2.9872	0.749609
LG2228931	Lsat_1_v5_gn_2_91541	-1.90601	1	-2.09291	28.5818	5.30069
LG2232273	Lsat_1_v5_gn_2_128541	1.07794	1	1.17902	22.2004	39.8677
LG2234097	Lsat_1_v5_gn_2_69520	-1.54672	1	-2.96249	4.2175	0.373305
LG2235031	Lsat_1_v5_gn_2_49641	-2.10308	1	-3.54506	3.28636	0.188221
LG2235071	Lsat_1_v5_gn_2_49721	-1.07856	1	-1.49517	4.92301	1.37205
LG2240078	Lsat_1_v5_gn_2_97101	-1.04587	1	-1.07611	1767.33	664.639
LG2240084	Lsat_1_v5_gn_2_97121	-1.22978	1	-1.27	1592.25	523.476
LG2245494	Lsat_1_v5_gn_2_76000	-1.0965	1	-1.5737	4.40468	1.15853
LG2247757	Lsat_1_v5_gn_2_48320	-1.02534	1	-1.12541	71.5755	26.0032
LG2247835	Lsat_1_v5_gn_2_48740	-1.57112	1	-1.68769	56.6027	13.9218
LG2250536	Lsat_1_v5_gn_2_71421	-1.02491	1	-1.25939	10.2272	3.37894
LG2250548	Lsat_1_v5_gn_2_71481	-1.10111	1	-1.27836	17.8353	5.82181
LG2252399	Lsat_1_v5_gn_2_53840	-1.90997	1	-2.42724	4.01374	0.579981
LG2252403	Lsat_1_v5_gn_2_53860	-2.01947	1	-3.4042	1.35943	0.0882402
LG2253570	Lsat_1_v5_gn_2_116340	-1.07427	1	-1.86522	1.15711	0.241419
LG2254522	Lsat_1_v5_gn_2_87420	-1.29258	1	-1.63787	6.15087	1.5568
LG2255531	Lsat_1_v5_gn_2_86600	-1.26451	1	-1.65009	3.25913	0.816508
LG2256093	Lsat_1_v5_gn_2_126821	-1.86706	1	-2.30829	21.0165	3.31827
LG3257245	Lsat_1_v5_gn_3_122520	1.82916	1	2.90111	0.704874	4.49214
LG3258531	Lsat_1_v5_gn_3_82721	-1.01566	1	-2.81923	1.0179	0.079286
LG3258539	Lsat_1_v5_gn_3_82781	-1.07002	1	-2.66723	1.60105	0.16409
LG3259239	Lsat_1_v5_gn_3_9480	-1.46508	1	-1.78147	3.32074	0.761449
LG3259249	Lsat_1_v5_gn_3_9520	-3.33434	1	-6.11315	2.42457	0
LG3259455	Lsat_1_v5_gn_3_123380	-1.11245	1	-1.48755	6.77322	1.90118
LG3262638	Lsat_1_v5_gn_3_92441	-1.13566	1	-1.36904	19.5233	5.97746
LG3263278	Lsat_1_v5_gn_3_101601	-1.32223	1	-1.71658	1.96749	0.47041
LG3264507	Lsat_1_v5_gn_3_61420	1.15061	1	1.5434	1.41433	3.28808
LG3268663	Lsat_1_v5_gn_3_33321	-1.33509	1	-1.55397	7.83629	2.11084
LG3275333	Lsat_1_v5_gn_3_25221	-1.10113	1	-1.38284	16.0411	4.85846
LG3279368	Lsat_1_v5_gn_3_7900	-1.37091	1	-1.5362	36.4955	9.96345
LG3281366	Lsat_1_v5_gn_3_4280	-2.65216	1	-5.45864	2.08417	0
LG3284401	Lsat_1_v5_gn_3_107800	-2.5703	1	-2.88316	12.9378	1.37999
LG3285278	Lsat_1_v5_gn_3_64860	-1.00203	1	-1.37907	2.57532	0.779561
LG3285432	Lsat_1_v5_gn_3_82160	-1.00982	1	-1.21212	24.3577	8.32135
LG3285680	Lsat_1_v5_gn_3_104200	-1.14854	1	-1.35682	81.3766	25.141
LG3285935	Lsat_1_v5_gn_3_97620	2.78423	1	3.36771	0.411506	3.46379
LG3286800	Lsat_1_v5_gn_3_58801	-1.45492	1	-2.01807	3.23233	0.619385
LG3286823	Lsat_1_v5_gn_3_117680	-2.70334	1	-3.3011	7.97187	0.620943
LG3288332	Lsat_1_v5_gn_3_30360	-1.52417	1	-2.05963	6.3769	1.18955
LG3289332	Lsat_1_v5_gn_3_81561	1.10057	1	1.59881	2.95701	7.17331
LG3289372	Lsat_1_v5_gn_3_136061	-1.96424	1	-2.38728	5.51952	0.825803
LG3292069	Lsat_1_v5_gn_3_126700	1.12496	1	2.88121	0.142003	1.06
LG3292976	Lsat_1_v5_gn_3_57420	-1.22315	1	-1.82575	4.5822	1.00155
LG3293459	Lsat_1_v5_gn_3_25661	-1.20807	1	-1.83702	1.22365	0.264755
LG3294899	Lsat_1_v5_gn_3_65241	-1.0507	1	-1.18163	31.7174	11.0789
LG3294978	Lsat_1_v5_gn_3_81620	-1.88902	1	-2.26854	12.2691	1.99899
LG3295456	Lsat_1_v5_gn_3_39920	-1.15934	1	-1.88063	1.28636	0.267515
LG3295955	Lsat_1_v5_gn_3_100900	-1.7684	1	-2.09149	8.9036	1.64531
LG3296696	Lsat_1_v5_gn_3_1560	-1.92675	1	-2.71433	4.54081	0.520135
LG3298531	Lsat_1_v5_gn_3_121680	-2.76112	1	-3.42337	8.8841	0.630131
LG3298584	Lsat_1_v5_gn_3_41420	1.27257	1	1.42304	10.3666	22.0581
LG3302365	Lsat_1_v5_gn_3_38820	-1.06173	1	-1.87368	1.29877	0.268716
LG3302695	Lsat_1_v5_gn_3_127881	-1.57156	1	-2.16716	2.35777	0.405858
LG3303603	Lsat_1_v5_gn_3_63340	-1.0603	1	-1.20995	35.2823	12.0816
LG3304589	Lsat_1_v5_gn_3_94941	-1.23196	1	-2.16319	2.10644	0.350817
LG3305470	Lsat_1_v5_gn_3_103061	1.01503	1	1.52213	1.24233	2.85714
LG3305772	Lsat_1_v5_gn_3_134300	-1.20811	1	-1.51682	8.86816	2.44501
LG3305776	Lsat_1_v5_gn_3_133761	-1.00008	1	-1.14084	41.891	15.0507
LG3305780	Lsat_1_v5_gn_3_133881	-1.34378	1	-1.5107	28.0566	7.7961
LG3306024	Lsat_1_v5_gn_3_107161	1.02059	1	1.90922	0.394504	1.22434
LG3306223	Lsat_1_v5_gn_3_136181	-1.007	1	-1.66595	4.15566	1.01154
LG3307295	Lsat_1_v5_gn_3_70201	-1.71245	1	-2.36964	2.22581	0.330358
LG3309061	Lsat_1_v5_gn_3_5680	-2.02174	1	-3.7335	1.40665	0.0570657
LG3309477	Lsat_1_v5_gn_3_133940	-1.08286	1	-1.16336	101.035	35.7579
LG3309712	Lsat_1_v5_gn_3_111480	-1.15985	1	-1.83151	1.50786	0.32625
LG3311054	Lsat_1_v5_gn_3_14400	-1.29053	1	-1.44507	27.9842	8.13987
LG3311157	Lsat_1_v5_gn_3_14780	-1.24453	1	-1.46432	16.0024	4.58722
LG3311412	Lsat_1_v5_gn_3_60280	-1.0728	1	-1.49731	2.0349	0.566077
LG3312398	Lsat_1_v5_gn_3_69900	-1.97834	1	-2.3869	7.80541	1.16919
LG3312933	Lsat_1_v5_gn_3_43821	-1.7519	1	-2.36672	2.88702	0.431309
LG3313232	Lsat_1_v5_gn_3_44301	-1.50534	1	-1.94693	6.44468	1.30899
LG3316806	Lsat_1_v5_gn_3_2660	-1.19345	1	-1.48658	7.52752	2.12055
LG3316822	Lsat_1_v5_gn_3_2800	-1.20772	1	-1.81923	1.84348	0.404484
LG3319088	Lsat_1_v5_gn_3_38381	-1.67796	1	-2.25395	5.82972	0.946015
LG3319147	Lsat_1_v5_gn_3_124841	1.28809	1	1.38868	23.4249	48.6496
LG3319823	Lsat_1_v5_gn_3_320	-2.62375	1	-5.43168	1.74378	0
LG3325201	Lsat_1_v5_gn_3_36420	-1.57978	1	-1.82425	12.5337	2.79661
LG3328146	Lsat_1_v5_gn_3_85620	-1.24226	1	-1.73803	2.11032	0.494294
LG3328761	Lsat_1_v5_gn_3_28980	-2.49097	1	-3.71275	1.44512	0.079146
LG3328886	Lsat_1_v5_gn_3_55340	-1.06763	1	-1.61065	5.24721	1.33954
LG3329245	Lsat_1_v5_gn_3_24060	1.11734	1	1.4016	3.97883	8.35758
LG3330892	Lsat_1_v5_gn_3_25181	-1.25973	1	-1.92615	1.36606	0.276654
LG3331786	Lsat_1_v5_gn_3_31461	-1.03521	1	-1.27704	19.2008	6.26544
LG382606	Lsat_1_v5_gn_0_8660	-2.12031	1	-2.2787	37.2772	6.08126
LG383026	Lsat_1_v5_gn_0_9341	-1.13137	1	-1.51333	4.79568	1.32177
LG4332105	Lsat_1_v5_gn_4_68360	-1.89315	1	-4.74815	1.15203	0
LG4332109	Lsat_1_v5_gn_4_68381	-1.04119	1	-1.31041	4.71526	1.50237
LG4332679	Lsat_1_v5_gn_4_15881	-1.22847	1	-1.7588	3.70784	0.854008
LG4335596	Lsat_1_v5_gn_4_57061	-1.48109	1	-1.90539	9.02745	1.88934
LG4336535	Lsat_1_v5_gn_4_165541	-1.87294	1	-2.20325	9.0654	1.54948
LG4336574	Lsat_1_v5_gn_4_165621	1.59398	1	2.15185	0.968363	3.47243
LG4345092	Lsat_1_v5_gn_4_17160	-1.89315	1	-4.74815	1.25408	0
LG4349126	Lsat_1_v5_gn_4_78521	-1.00069	1	-1.12962	31.6006	11.4438
LG4349331	Lsat_1_v5_gn_4_32061	-1.28428	1	-1.49416	16.7987	4.71778
LG4350647	Lsat_1_v5_gn_4_113241	-1.6203	1	-2.52576	1.79494	0.23183
LG4351853	Lsat_1_v5_gn_4_146360	-1.43808	1	-1.97677	3.7934	0.749658
LG4354731	Lsat_1_v5_gn_4_4881	-1.22949	1	-1.51111	8.23234	2.2807
LG4355945	Lsat_1_v5_gn_4_147680	-1.11564	1	-1.14922	1477.96	528.343
LG4355953	Lsat_1_v5_gn_4_147701	-1.20329	1	-1.23429	6210.95	2093.17
LG4355957	Lsat_1_v5_gn_4_147721	-1.0031	1	-1.10522	121.345	44.7052
LG4357650	Lsat_1_v5_gn_4_185301	-1.80208	1	-3.33602	2.12618	0.135747
LG4359418	Lsat_1_v5_gn_4_56060	-1.02136	1	-1.42365	7.17927	2.10454
LG4359579	Lsat_1_v5_gn_4_56281	-1.14157	1	-2.48803	1.24847	0.159419
LG4359594	Lsat_1_v5_gn_4_56301	-2.92178	1	-3.7335	5.51928	0.308335
LG4361529	Lsat_1_v5_gn_4_129660	-1.40153	1	-2.96679	1.62833	0.13493
LG4361560	Lsat_1_v5_gn_4_129720	-1.87669	1	-1.98768	75.8238	15.1481
LG4363175	Lsat_1_v5_gn_4_114440	-1.43964	1	-1.73408	15.2549	3.618
LG4364612	Lsat_1_v5_gn_4_164020	-1.88855	1	-3.22732	3.3984	0.254526
LG4365112	Lsat_1_v5_gn_4_172320	-1.88882	1	-2.70376	3.96953	0.456487
LG4366956	Lsat_1_v5_gn_4_11020	-1.38233	1	-1.52222	51.0275	14.0722
LG4366985	Lsat_1_v5_gn_4_11141	-1.29098	1	-2.79122	1.05332	0.102556
LG4368619	Lsat_1_v5_gn_4_165741	-1.03627	1	-1.39692	5.94945	1.77978
LG4372022	Lsat_1_v5_gn_4_120340	-1.03258	1	-1.80809	2.33618	0.508444
LG4372462	Lsat_1_v5_gn_4_84960	-1.1365	1	-1.78829	1.91704	0.428383
LG4372589	Lsat_1_v5_gn_4_107341	1.1879	1	1.71475	0.608522	1.6032
LG4373950	Lsat_1_v5_gn_4_158140	-1.49886	1	-2.77415	1.58454	0.16729
LG4374875	Lsat_1_v5_gn_4_39200	-2.20664	1	-2.66932	5.60523	0.687146
LG4376005	Lsat_1_v5_gn_4_15421	-1.10346	1	-1.47353	8.64259	2.4502
LG4377420	Lsat_1_v5_gn_4_51301	-1.50901	1	-1.93822	8.56295	1.75109
LG4377950	Lsat_1_v5_gn_4_140521	-1.30886	1	-2.18918	1.78113	0.292515
LG4378823	Lsat_1_v5_gn_4_121381	-1.35841	1	-1.71412	4.11111	0.98633
LG4379134	Lsat_1_v5_gn_4_107481	-1.01566	1	-2.81923	2.2035	0.171635
LG4380645	Lsat_1_v5_gn_4_37741	-1.07723	1	-1.66423	4.25019	1.04178
LG4380705	Lsat_1_v5_gn_4_37780	-1.4106	1	-1.56594	16.0217	4.28541
LG4385062	Lsat_1_v5_gn_4_161500	-1.66732	1	-2.25927	3.50424	0.565703
LG4386407	Lsat_1_v5_gn_4_81581	-1.28326	1	-1.47319	19.1035	5.44597
LG4386696	Lsat_1_v5_gn_4_148641	-1.29543	1	-1.86522	6.64575	1.41664
LG4389875	Lsat_1_v5_gn_4_1720	-1.15442	1	-1.4222	10.1333	2.98746
LG4391895	Lsat_1_v5_gn_4_110260	-1.2326	1	-1.34497	71.1838	22.2062
LG4392059	Lsat_1_v5_gn_4_152320	-1.19684	1	-1.29358	64.3802	20.8154
LG4395319	Lsat_1_v5_gn_4_46601	-1.26412	1	-2.59992	2.2935	0.270674
LG4395943	Lsat_1_v5_gn_4_3360	-1.07963	1	-1.59128	2.16403	0.561103
LG4399256	Lsat_1_v5_gn_4_115141	-2.11687	1	-3.23301	1.73984	0.134444
LG4399724	Lsat_1_v5_gn_4_31100	-1.04485	1	-1.1722	50.3862	17.7161
LG4402960	Lsat_1_v5_gn_4_1141	-1.1661	1	-1.84881	1.44571	0.308687
LG4403835	Lsat_1_v5_gn_4_52841	-1.44096	1	-2.76265	2.31296	0.24346
LG4404346	Lsat_1_v5_gn_4_71481	-2.70148	1	-3.34067	3.64591	0.274826
LG4406003	Lsat_1_v5_gn_4_149681	-1.06871	1	-1.46929	4.01777	1.14097
LG4407205	Lsat_1_v5_gn_4_94821	-2.01676	1	-2.22474	22.7599	3.84992
LG4410111	Lsat_1_v5_gn_4_123520	-1.48915	1	-2.46275	1.56237	0.20982
LG4410375	Lsat_1_v5_gn_4_152421	-2.00392	1	-2.60131	2.92484	0.371448
LG4410545	Lsat_1_v5_gn_4_182521	1.40631	1	1.43146	518.033	1107.91
LG4411702	Lsat_1_v5_gn_4_62781	-1.18523	1	-1.29412	95.0905	30.7297
LG4412265	Lsat_1_v5_gn_4_47301	-1.2416	1	-1.7464	4.30678	1.0023
LG4412316	Lsat_1_v5_gn_4_47441	-2.37531	1	-3.74189	2.20751	0.113123
LG4412567	Lsat_1_v5_gn_4_47760	1.46312	1	2.6697	0.341313	1.86099
LG4414016	Lsat_1_v5_gn_4_56321	-2.90912	1	-4.11654	4.79544	0.198215
LG4414221	Lsat_1_v5_gn_4_97221	1.85783	1	2.54721	0.434389	2.07947
LG4415914	Lsat_1_v5_gn_4_123001	-2.42293	1	-3.92099	2.59365	0.109796
LG4417972	Lsat_1_v5_gn_4_68621	-1.11398	1	-1.54506	4.29351	1.15489
LG4417984	Lsat_1_v5_gn_4_68641	-1.02125	1	-1.33934	8.5406	2.66327
LG4844119	Lsat_1_v5_gn_4_86141	-1.84492	1	-2.07491	15.2672	2.86366
LG5420109	Lsat_1_v5_gn_5_100541	1.39878	1	2.42869	0.601426	2.73269
LG5420146	Lsat_1_v5_gn_5_100681	2.13199	1	3.88121	0.0871384	1.48474
LG5420223	Lsat_1_v5_gn_5_100940	-2.20102	1	-2.74697	3.74177	0.431428
LG5421129	Lsat_1_v5_gn_5_175321	-2.23315	1	-2.62873	11.8183	1.49732
LG5424317	Lsat_1_v5_gn_5_188641	-1.637	1	-3.04615	2.38919	0.199391
LG5426241	Lsat_1_v5_gn_5_40321	-1.42363	1	-2.17624	2.14631	0.360957
LG5427182	Lsat_1_v5_gn_5_129980	-1.38607	1	-2.22732	2.99916	0.481339
LG5429167	Lsat_1_v5_gn_5_181901	-1.01604	1	-1.03742	2934.84	1133.72
LG5429319	Lsat_1_v5_gn_5_182281	-1.27808	1	-1.96679	3.87205	0.760339
LG5436386	Lsat_1_v5_gn_5_168641	-1.28383	1	-1.51425	33.1006	9.16294
LG5437423	Lsat_1_v5_gn_5_27621	-2.28362	1	-2.71553	7.8276	0.931322
LG5443229	Lsat_1_v5_gn_5_6000	-1.209	1	-1.857	3.9366	0.838439
LG5445906	Lsat_1_v5_gn_5_19040	-1.46627	1	-1.89976	5.21823	1.09584
LG5446413	Lsat_1_v5_gn_5_60400	-2.33006	1	-3.06316	3.36567	0.304049
LG5448486	Lsat_1_v5_gn_5_72780	-1.50951	1	-2.87368	2.11296	0.202831
LG5452896	Lsat_1_v5_gn_5_149321	-2.53503	1	-5.34761	1.04663	0
LG5457831	Lsat_1_v5_gn_5_139080	1.06707	1	1.15471	86.9702	153.562
LG5458869	Lsat_1_v5_gn_5_80800	-2.81175	1	-5.61065	1.23951	0
LG5458877	Lsat_1_v5_gn_5_80820	-2.62375	1	-5.43168	1.09245	0
LG5460431	Lsat_1_v5_gn_5_171040	-1.22411	1	-1.57582	8.65388	2.28641
LG5462039	Lsat_1_v5_gn_5_27881	1.59202	1	2.04866	1.84036	6.10354
LG5462167	Lsat_1_v5_gn_5_4701	-1.04649	1	-1.07084	2299.77	868.05
LG5464478	Lsat_1_v5_gn_5_38140	-1.42253	1	-1.67891	42.5716	10.504
LG5466138	Lsat_1_v5_gn_5_69280	-1.30956	1	-2.06833	1.84036	0.333779
LG5466410	Lsat_1_v5_gn_5_80920	-1.12952	1	-1.62129	1.79958	0.457461
LG5467451	Lsat_1_v5_gn_5_98200	1.1765	1	2.8323	0.167002	1.13821
LG5468183	Lsat_1_v5_gn_5_56820	-1.15328	1	-1.66648	3.49949	0.860784
LG5470057	Lsat_1_v5_gn_5_143260	-2.69101	1	-2.9105	31.0527	3.2628
LG5471211	Lsat_1_v5_gn_5_3501	-1.39822	1	-1.67304	4.34377	1.07556
LG5471251	Lsat_1_v5_gn_5_186481	-1.01645	1	-1.2753	20.7397	6.77305
LG5476699	Lsat_1_v5_gn_5_55281	-3.0853	1	-3.80012	6.40883	0.346663
LG5477877	Lsat_1_v5_gn_5_78720	-1.66529	1	-2.33602	2.33072	0.353657
LG5480882	Lsat_1_v5_gn_5_137940	-2.75681	1	-4.00956	5.7108	0.251313
LG5483326	Lsat_1_v5_gn_5_89880	-1.02927	1	-1.2096	45.4471	15.5591
LG5485176	Lsat_1_v5_gn_5_38761	-1.6892	1	-2.82929	1.57225	0.161139
LG5485253	Lsat_1_v5_gn_5_139440	-2.33292	1	-4.02568	1.32416	0.043704
LG5485257	Lsat_1_v5_gn_5_162460	-1.15048	1	-2.73938	1.24686	0.1214
LG5485960	Lsat_1_v5_gn_5_2961	1.02838	1	1.63253	1.95463	4.87981
LG5486148	Lsat_1_v5_gn_5_73901	-1.16116	1	-1.42557	8.96879	2.6382
LG5487188	Lsat_1_v5_gn_5_185180	-1.00249	1	-1.41229	4.86319	1.43647
LG5503288	Lsat_1_v5_gn_5_157261	-1.05957	1	-1.14692	51.6174	18.4767
LG5503780	Lsat_1_v5_gn_5_10300	-2.35993	1	-2.8235	6.77222	0.745635
LG5504990	Lsat_1_v5_gn_5_167041	-1.13116	1	-1.41996	18.082	5.33597
LG5509838	Lsat_1_v5_gn_5_172740	-1.48099	1	-1.69633	19.2146	4.68914
LG5513939	Lsat_1_v5_gn_5_74161	-2.79425	1	-3.78413	2.2536	0.119487
LG5513994	Lsat_1_v5_gn_5_63360	-1.24822	1	-3.02568	1.03915	0.0697767
LG5514823	Lsat_1_v5_gn_5_183581	-5.00732	1	-6.31636	12.6794	0.108292
LG5518401	Lsat_1_v5_gn_5_119940	-1.19498	1	-1.41907	10.1137	2.99141
LG5521155	Lsat_1_v5_gn_5_152441	-3.97063	1	-4.26871	118.67	4.84288
LG5522100	Lsat_1_v5_gn_5_165501	-1.10434	1	-1.4494	13.402	3.86758
LG5522147	Lsat_1_v5_gn_5_165541	-1.09818	1	-1.78468	2.78301	0.621485
LG5525120	Lsat_1_v5_gn_5_89161	-2.03366	1	-2.24718	71.5499	11.914
LG5527268	Lsat_1_v5_gn_5_168940	-1.41602	1	-1.69734	23.6377	5.75369
LG5527962	Lsat_1_v5_gn_5_117640	-1.27242	1	-1.48444	20.5658	5.81459
LG5844700	Lsat_1_v5_gn_5_112600	-1.19686	1	-1.67776	3.44596	0.842618
LG5844747	Lsat_1_v5_gn_5_112660	-3.18673	1	-5.97054	2.08633	0
LG5844980	Lsat_1_v5_gn_5_112901	-1.03953	1	-2.04771	1.41332	0.254045
LG5845698	Lsat_1_v5_gn_5_152761	-1.61987	1	-1.73949	57.1544	13.561
LG5847611	Lsat_1_v5_gn_7_62121	-1.55735	1	-1.9471	5.59763	1.14008
LG6529342	Lsat_1_v5_gn_6_25701	-1.41148	1	-1.65431	10.8429	2.72251
LG6530757	Lsat_1_v5_gn_6_102380	-1.39535	1	-1.47283	125.931	35.9635
LG6530767	Lsat_1_v5_gn_6_102440	-1.38263	1	-1.46247	117.877	33.9054
LG6530773	Lsat_1_v5_gn_6_102560	-1.4432	1	-1.62432	28.9424	7.43063
LG6530784	Lsat_1_v5_gn_6_102660	-1.34289	1	-1.64236	7.32775	1.85202
LG6534343	Lsat_1_v5_gn_6_6340	-1.41532	1	-1.75308	4.70592	1.09966
LG6535857	Lsat_1_v5_gn_6_114620	-1.54892	1	-1.88341	9.20889	1.96567
LG6535973	Lsat_1_v5_gn_6_114941	-2.82947	1	-3.04789	81.0372	7.74106
LG6540152	Lsat_1_v5_gn_6_58041	-1.98546	1	-3.37213	1.63126	0.108292
LG6541547	Lsat_1_v5_gn_6_52661	-1.90778	1	-2.44252	4.29719	0.613437
LG6542145	Lsat_1_v5_gn_6_18361	2.0266	1	3.58903	0.0912878	1.06659
LG6542310	Lsat_1_v5_gn_6_21220	1.23104	1	2.12913	0.292183	1.06207
LG6546515	Lsat_1_v5_gn_6_20421	-1.09232	1	-1.88209	1.01315	0.208896
LG6546753	Lsat_1_v5_gn_6_98541	-2.35718	1	-2.71787	15.3792	1.83524
LG6546761	Lsat_1_v5_gn_6_98621	-2.08154	1	-2.33578	19.26	3.0118
LG6546962	Lsat_1_v5_gn_6_98960	-1.37319	1	-1.63238	10.7336	2.73515
LG6548570	Lsat_1_v5_gn_6_72881	-2.20016	1	-2.753	4.53073	0.519855
LG6550366	Lsat_1_v5_gn_6_19060	1.42994	1	1.50473	24.9325	56.1104
LG6550839	Lsat_1_v5_gn_6_29540	-1.26717	1	-1.39885	62.1376	18.669
LG6553988	Lsat_1_v5_gn_6_108521	-1.41063	1	-1.92839	1.11708	0.22871
LG6556490	Lsat_1_v5_gn_6_22260	-2.76894	1	-3.6828	4.46095	0.255494
LG6559034	Lsat_1_v5_gn_6_45461	-1.64614	1	-1.94381	6.34992	1.3016
LG6559798	Lsat_1_v5_gn_6_92541	-1.00013	1	-1.10747	51.5619	18.9656
LG6561819	Lsat_1_v5_gn_6_28301	-1.13847	1	-1.61396	4.36744	1.11698
LG6563369	Lsat_1_v5_gn_6_51200	-1.35923	1	-1.91321	2.55452	0.527178
LG6568914	Lsat_1_v5_gn_6_42601	-1.12765	1	-1.42512	5.29542	1.55668
LG6571777	Lsat_1_v5_gn_6_99480	-1.2259	1	-1.42672	40.8383	12.0211
LG6571781	Lsat_1_v5_gn_6_99500	-1.45248	1	-1.67461	37.5962	9.3128
LG6571807	Lsat_1_v5_gn_6_99580	-1.60648	1	-1.83008	42.8923	9.53734
LG6573280	Lsat_1_v5_gn_6_38381	-1.11628	1	-2.56883	1.11133	0.129845
LG6573425	Lsat_1_v5_gn_6_5540	-1.20027	1	-1.38482	20.0602	6.08099
LG6574042	Lsat_1_v5_gn_6_86760	-2.04441	1	-2.20422	72.681	12.4851
LG6580811	Lsat_1_v5_gn_6_11860	1.09652	1	1.23298	11.9361	22.2575
LG6580918	Lsat_1_v5_gn_6_12141	-3.14989	1	-3.81797	8.1394	0.437956
LG6580935	Lsat_1_v5_gn_6_12161	-1.73862	1	-2.0091	14.382	2.82005
LG6580981	Lsat_1_v5_gn_6_12240	-1.68487	1	-2.39407	1.83464	0.266043
LG6581611	Lsat_1_v5_gn_6_69420	1.4134	1	1.98074	0.477079	1.51815
LG6583803	Lsat_1_v5_gn_6_112140	-1.55478	1	-2.70376	1.25401	0.14034
LG6583974	Lsat_1_v5_gn_6_34001	1.00272	1	1.6819	0.768525	1.99539
LG6584033	Lsat_1_v5_gn_6_34240	-1.20253	1	-1.80612	1.5983	0.354166
LG6584936	Lsat_1_v5_gn_6_99080	-1.01446	1	-1.2621	9.14148	3.01368
LG6585410	Lsat_1_v5_gn_6_70821	-1.43386	1	-1.62891	13.9329	3.56472
LG6586764	Lsat_1_v5_gn_6_97801	-1.36236	1	-1.7962	4.04644	0.913382
LG6587482	Lsat_1_v5_gn_6_48661	-1.32823	1	-1.44556	112.252	32.6564
LG6587486	Lsat_1_v5_gn_6_48681	-1.15718	1	-1.37033	35.0328	10.7211
LG6587498	Lsat_1_v5_gn_6_48701	-1.44788	1	-1.69105	33.7774	8.26734
LG6588526	Lsat_1_v5_gn_6_41341	-1.2635	1	-1.49517	29.7569	8.34699
LG6589171	Lsat_1_v5_gn_6_104521	-1.36705	1	-1.50091	91.4854	25.6073
LG6589181	Lsat_1_v5_gn_6_104561	-1.4829	1	-2.06633	6.2676	1.15912
LG6591772	Lsat_1_v5_gn_6_79681	1.05652	1	2.7292	0.257754	1.63125
LG6592344	Lsat_1_v5_gn_6_44180	1.10023	1	1.42416	3.46454	7.39864
LG6592893	Lsat_1_v5_gn_6_94240	-1.09295	1	-1.1254	1458.07	529.912
LG6595554	Lsat_1_v5_gn_6_48780	-1.36866	1	-1.91606	1.5567	0.320778
LG6596619	Lsat_1_v5_gn_6_51220	-1.12468	1	-1.64901	2.33944	0.582103
LG6599422	Lsat_1_v5_gn_6_83821	1.02221	1	1.05287	195.672	321.89
LG6599778	Lsat_1_v5_gn_6_36221	-1.28278	1	-1.43948	59.1632	17.2753
LG6846390	Lsat_1_v5_gn_6_36240	-1.81572	1	-2.13411	21.6937	3.89258
LG7600043	Lsat_1_v5_gn_7_56781	-3.42648	1	-4.04224	7.18892	0.333308
LG7600049	Lsat_1_v5_gn_7_56801	-3.96946	1	-4.65562	7.81572	0.233957
LG7602050	Lsat_1_v5_gn_7_18600	-1.004	1	-2.95168	1.36661	0.0739218
LG7602534	Lsat_1_v5_gn_7_48041	1.14213	1	1.42089	1.70963	3.63921
LG7604491	Lsat_1_v5_gn_7_75581	-1.63396	1	-2.98916	1.5244	0.13493
LG7608266	Lsat_1_v5_gn_7_81821	-1.18884	1	-1.38448	14.3838	4.36042
LG7609514	Lsat_1_v5_gn_7_51560	1.11506	1	1.35764	9.85396	20.0608
LG7609968	Lsat_1_v5_gn_7_50661	-1.01944	1	-1.47854	2.16817	0.610071
LG7610552	Lsat_1_v5_gn_7_11081	-1.01214	1	-1.59538	2.37685	0.611614
LG7611414	Lsat_1_v5_gn_7_23661	-1.59823	1	-2.09467	3.33853	0.609478
LG7613700	Lsat_1_v5_gn_7_42621	-1.57046	1	-1.97876	11.4391	2.27675
LG7615347	Lsat_1_v5_gn_7_34481	1.40213	1	1.41529	2721.23	5754.88
LG7616073	Lsat_1_v5_gn_7_13441	-1.07976	1	-1.71534	2.80488	0.660717
LG7617651	Lsat_1_v5_gn_7_1400	3.51891	1	4.81194	0.40975	10.3728
LG7617743	Lsat_1_v5_gn_7_1581	2.0154	1	3.29624	0.82159	7.02169
LG7618524	Lsat_1_v5_gn_7_52180	-1.0749	1	-1.21611	79.804	27.2136
LG7618688	Lsat_1_v5_gn_7_52320	-2.78551	1	-3.04199	57.9675	5.55199
LG7618868	Lsat_1_v5_gn_7_52661	-1.04819	1	-1.31467	13.219	4.19968
LG7619446	Lsat_1_v5_gn_7_101281	-1.06488	1	-1.27294	9.74206	3.19026
LG7619930	Lsat_1_v5_gn_7_46600	-1.57415	1	-1.85959	4.57137	0.993952
LG7619957	Lsat_1_v5_gn_7_46620	-1.37545	1	-1.82451	1.50714	0.33326
LG7622058	Lsat_1_v5_gn_7_39881	-1.17555	1	-1.78865	3.14418	0.704765
LG7622120	Lsat_1_v5_gn_7_39941	-1.50867	1	-1.87041	10.0889	2.17047
LG7622359	Lsat_1_v5_gn_7_34620	-2.58804	1	-3.02821	8.23655	0.78788
LG7623228	Lsat_1_v5_gn_7_35740	-1.24854	1	-1.78348	3.84448	0.870034
LG7624227	Lsat_1_v5_gn_7_5661	1.11806	1	1.22868	20.6386	38.364
LG7625571	Lsat_1_v5_gn_7_44820	-1.38667	1	-3.28872	1.45759	0.0617033
LG7628581	Lsat_1_v5_gn_7_99560	-1.49469	1	-1.98553	3.54026	0.697767
LG7628911	Lsat_1_v5_gn_7_25601	-2.10181	1	-3.70376	2.55156	0.118301
LG7630256	Lsat_1_v5_gn_7_24981	-1.03553	1	-2.39181	1.02282	0.139771
LG7634270	Lsat_1_v5_gn_7_33721	-1.56519	1	-1.68038	54.7409	13.5326
LG7634280	Lsat_1_v5_gn_7_33780	-1.63709	1	-1.80722	27.1612	6.14361
LG7636165	Lsat_1_v5_gn_7_84860	-1.49847	1	-2.33311	1.30617	0.194655
LG7636523	Lsat_1_v5_gn_7_85540	1.90478	1	2.38525	1.3488	5.66646
LG7637489	Lsat_1_v5_gn_7_10540	-1.41869	1	-1.62664	41.175	10.5482
LG7637648	Lsat_1_v5_gn_7_10741	-1.209	1	-1.857	2.15247	0.458445
LG7637940	Lsat_1_v5_gn_7_93820	-1.27297	1	-1.35866	249.315	77.0595
LG7639127	Lsat_1_v5_gn_7_105741	-1.0038	1	-1.52367	9.76982	2.65461
LG7640444	Lsat_1_v5_gn_7_100961	-1.18343	1	-1.63937	4.28989	1.07902
LG7640500	Lsat_1_v5_gn_7_86961	1.00657	1	1.15884	43.7676	77.5326
LG7642957	Lsat_1_v5_gn_7_93200	-1.40644	1	-2.03527	1.47276	0.27723
LG7643999	Lsat_1_v5_gn_7_43640	-1.45136	1	-2.28872	2.38845	0.367185
LG7647715	Lsat_1_v5_gn_7_100040	-1.01461	1	-1.71811	1.04566	0.244345
LG7648337	Lsat_1_v5_gn_7_87840	-1.21785	1	-1.79808	6.91899	1.54471
LG7652631	Lsat_1_v5_gn_7_32041	-1.17922	1	-1.35541	18.1844	5.62686
LG7654116	Lsat_1_v5_gn_7_29740	-1.84959	1	-1.8972	1421.15	302.478
LG7656245	Lsat_1_v5_gn_7_78381	-1.09225	1	-1.69341	1.34234	0.322005
LG7657432	Lsat_1_v5_gn_7_83821	1.12194	1	1.54506	2.49662	5.81661
LG7657471	Lsat_1_v5_gn_7_83841	1.18908	1	1.66124	1.73066	4.38115
LG7658392	Lsat_1_v5_gn_7_102740	-2.01892	1	-2.68865	2.9477	0.349262
LG7659572	Lsat_1_v5_gn_7_55781	1.25525	1	1.5364	3.40873	7.86323
LG7665583	Lsat_1_v5_gn_7_21201	-1.33919	1	-1.7287	2.2489	0.533293
LG7668095	Lsat_1_v5_gn_7_28880	2.04122	1	3.79874	0.289365	4.6487
LG7668227	Lsat_1_v5_gn_7_14621	-1.47857	1	-2.04079	2.186	0.412307
LG7668694	Lsat_1_v5_gn_7_30140	-1.2703	1	-1.50014	32.5187	9.09067
LG7668891	Lsat_1_v5_gn_7_30521	-1.08965	1	-1.33408	6.59813	2.06927
LG7669992	Lsat_1_v5_gn_7_30001	2.94218	1	3.20825	6.8282	50.2973
LG7670459	Lsat_1_v5_gn_7_74040	-1.25734	1	-1.52148	14.9712	4.11995
LG7670467	Lsat_1_v5_gn_7_74080	-1.49213	1	-1.87933	9.00893	1.92378
LG8671351	Lsat_1_v5_gn_8_82681	-1.20887	1	-1.5756	1.89712	0.501001
LG8671971	Lsat_1_v5_gn_8_142060	-1.13028	1	-1.43132	4.45899	1.305
LG8672036	Lsat_1_v5_gn_8_142140	-1.53473	1	-2.26564	1.13911	0.180341
LG8672492	Lsat_1_v5_gn_8_17780	-1.16356	1	-1.3413	46.7978	14.6229
LG8672505	Lsat_1_v5_gn_8_17840	-1.00088	1	-1.31129	16.9151	5.37999
LG8673596	Lsat_1_v5_gn_8_34920	-1.01252	1	-1.60283	1.04083	0.266294
LG8674349	Lsat_1_v5_gn_8_40320	-1.50927	1	-2.31673	2.73295	0.413348
LG8675637	Lsat_1_v5_gn_8_16740	-1.29196	1	-1.49739	84.7923	23.7623
LG8675641	Lsat_1_v5_gn_8_16760	-1.27277	1	-1.46217	81.4948	23.411
LG8676063	Lsat_1_v5_gn_8_86220	1.01178	1	1.27763	2.75298	5.30335
LG8678174	Lsat_1_v5_gn_8_115061	-1.07137	1	-1.37308	8.32835	2.53814
LG8679723	Lsat_1_v5_gn_8_44921	-1.29252	1	-1.51867	31.5528	8.70867
LG8682357	Lsat_1_v5_gn_8_24961	-2.16335	1	-3.54026	1.76273	0.104017
LG8684909	Lsat_1_v5_gn_8_152540	-1.47907	1	-2.15793	2.1211	0.364447
LG8687213	Lsat_1_v5_gn_8_64421	-1.07768	1	-1.31718	9.45071	2.99924
LG8687340	Lsat_1_v5_gn_8_135240	-1.09934	1	-1.49666	1.89	0.526654
LG8692377	Lsat_1_v5_gn_8_134300	-1.32203	1	-2.61065	2.46715	0.292152
LG8693032	Lsat_1_v5_gn_8_156761	-1.47468	1	-2.26175	2.70187	0.425919
LG8694194	Lsat_1_v5_gn_8_155641	-1.14808	1	-1.31948	30.485	9.672
LG8694960	Lsat_1_v5_gn_8_155781	-1.57115	1	-1.76474	20.0569	4.67012
LG8694964	Lsat_1_v5_gn_8_155860	-1.73991	1	-1.94864	18.5841	3.80733
LG8696095	Lsat_1_v5_gn_8_126280	-1.30099	1	-3.07299	1.04408	0.067771
LG8696748	Lsat_1_v5_gn_8_139241	-1.30368	1	-1.612	10.7166	2.76547
LG8698026	Lsat_1_v5_gn_8_4320	-1.09403	1	-1.20597	55.774	19.1596
LG8699713	Lsat_1_v5_gn_8_49320	1.20718	1	1.71128	0.680895	1.7876
LG8700051	Lsat_1_v5_gn_8_32880	-1.03514	1	-1.19351	15.6551	5.42159
LG8700181	Lsat_1_v5_gn_8_116340	-1.1772	1	-1.37777	14.2135	4.32847
LG8700216	Lsat_1_v5_gn_8_116421	-1.33802	1	-1.51024	20.6492	5.73911
LG8701415	Lsat_1_v5_gn_8_18701	-1.49268	1	-1.96679	3.13319	0.626364
LG8701459	Lsat_1_v5_gn_8_99561	-1.10895	1	-1.41533	10.1203	2.99453
LG8701606	Lsat_1_v5_gn_8_99841	1.28353	1	1.71356	0.978382	2.56469
LG8702642	Lsat_1_v5_gn_8_133980	-1.19195	1	-1.25676	308.846	102.462
LG8704619	Lsat_1_v5_gn_8_92641	-3.90611	1	-6.66954	3.14505	0
LG8704718	Lsat_1_v5_gn_8_142640	-1.1367	1	-1.87368	1.82546	0.380862
LG8706197	Lsat_1_v5_gn_8_89600	-1.12387	1	-1.74815	1.38302	0.318654
LG8707845	Lsat_1_v5_gn_8_94501	-1.60955	1	-1.94826	7.16758	1.4622
LG8708618	Lsat_1_v5_gn_8_143381	-1.15054	1	-1.55272	1.71512	0.45951
LG8708903	Lsat_1_v5_gn_8_77581	-1.3028	1	-1.9017	2.23555	0.463413
LG8710152	Lsat_1_v5_gn_8_123201	-2.8466	1	-3.35463	11.3586	0.860646
LG8711232	Lsat_1_v5_gn_8_74300	-1.15048	1	-2.73938	1.10333	0.107426
LG8711328	Lsat_1_v5_gn_8_74420	-1.2705	1	-1.61936	8.11925	2.08134
LG8712812	Lsat_1_v5_gn_8_20041	-1.13111	1	-1.40076	8.05736	2.41097
LG8713825	Lsat_1_v5_gn_8_37881	-1.47746	1	-2.22732	6.24409	1.01326
LG8716634	Lsat_1_v5_gn_8_7780	1.18497	1	1.59836	1.20857	2.92152
LG8718226	Lsat_1_v5_gn_8_115261	-1.16896	1	-1.26933	58.0641	19.0911
LG8718858	Lsat_1_v5_gn_8_88321	-1.61105	1	-1.93367	10.3278	2.12985
LG8720805	Lsat_1_v5_gn_8_73220	-1.0278	1	-1.14004	58.4527	21.0191
LG8720965	Lsat_1_v5_gn_8_31200	-1.61823	1	-1.98252	20.1948	4.01802
LG8721482	Lsat_1_v5_gn_8_135220	-1.18009	1	-1.34618	41.591	12.9544
LG8721515	Lsat_1_v5_gn_8_131420	-1.36485	1	-2.07501	1.83538	0.333173
LG8721794	Lsat_1_v5_gn_8_139840	-1.24562	1	-1.28732	1860.62	604.402
LG8721801	Lsat_1_v5_gn_8_139860	-1.07649	1	-1.10309	2316.75	855.123
LG8722484	Lsat_1_v5_gn_8_83401	-1.33411	1	-2.90539	3.48553	0.301661
LG8722607	Lsat_1_v5_gn_8_160401	-2.39822	1	-3.50171	2.41985	0.155006
LG8722714	Lsat_1_v5_gn_8_107621	1.16742	1	1.27942	22.6485	43.6082
LG8723879	Lsat_1_v5_gn_8_47821	-2.12488	1	-2.40349	19.6493	2.92886
LG8724859	Lsat_1_v5_gn_8_74200	-1.63371	1	-1.86641	13.3722	2.8986
LG8727144	Lsat_1_v5_gn_8_125440	-1.88521	1	-2.28551	12.6299	2.03122
LG8727556	Lsat_1_v5_gn_8_129040	-1.16353	1	-1.28976	36.5777	11.8541
LG8727841	Lsat_1_v5_gn_8_66180	1.36414	1	1.58788	7.61854	18.1941
LG8728185	Lsat_1_v5_gn_8_141000	1.43122	1	1.63728	4.93642	12.1966
LG8730285	Lsat_1_v5_gn_8_119741	-1.03652	1	-1.64056	2.98498	0.742968
LG8730333	Lsat_1_v5_gn_8_28300	-2.01311	1	-2.69589	3.70844	0.436459
LG8744316	Lsat_1_v5_gn_8_43280	-1.02702	1	-1.32024	7.33143	2.31852
LG8744384	Lsat_1_v5_gn_8_43460	-1.64894	1	-2.44918	5.06727	0.698583
LG8744603	Lsat_1_v5_gn_8_148500	-1.12778	1	-1.63733	5.63982	1.41615
LG8744615	Lsat_1_v5_gn_8_148521	-1.73228	1	-2.16728	10.0218	1.7464
LG8748884	Lsat_1_v5_gn_8_115821	-1.3204	1	-2.75438	1.00788	0.103297
LG8750053	Lsat_1_v5_gn_8_51000	-1.09757	1	-1.27342	27.7634	9.0939
LG8750798	Lsat_1_v5_gn_8_5661	-1.35407	1	-1.47001	35.2379	10.0792
LG8752008	Lsat_1_v5_gn_8_52220	-1.34952	1	-1.48014	72.678	20.6391
LG8752238	Lsat_1_v5_gn_8_99240	-1.37696	1	-1.8227	7.81872	1.7314
LG8753817	Lsat_1_v5_gn_8_35201	-1.28633	1	-2.95168	1.2916	0.101965
LG8754164	Lsat_1_v5_gn_8_35641	-1.00849	1	-1.67776	1.66944	0.402633
LG8754901	Lsat_1_v5_gn_8_85820	-1.3238	1	-1.47842	49.3684	14.0315
LG8755209	Lsat_1_v5_gn_8_8781	-2.06428	1	-2.50761	2.4738	0.339901
LG8757489	Lsat_1_v5_gn_8_11840	-1.17909	1	-1.83892	2.09444	0.451309
LG8759396	Lsat_1_v5_gn_8_102180	1.17611	1	1.23687	58.0399	108.475
LG8760344	Lsat_1_v5_gn_8_81900	-1.0523	1	-2.51111	1.20154	0.146235
LG8761411	Lsat_1_v5_gn_8_124840	-1.76411	1	-2.07299	17.0655	3.19627
LG8761415	Lsat_1_v5_gn_8_124860	-1.78037	1	-1.94271	54.1121	11.1434
LG8763282	Lsat_1_v5_gn_8_36361	-1.19713	1	-1.70376	3.01575	0.723002
LG8763463	Lsat_1_v5_gn_8_25621	-1.51509	1	-1.89954	9.19713	1.93678
LG883759	Lsat_1_v5_gn_0_45961	-1.10022	1	-1.31646	30.5433	9.70278
LG9766446	Lsat_1_v5_gn_9_30661	-2.28109	1	-3.97677	1.2382	0.0423009
LG9766601	Lsat_1_v5_gn_9_121480	1.07271	1	1.60175	0.581261	1.41486
LG9766708	Lsat_1_v5_gn_9_121741	-1.21406	1	-1.25439	1570.52	521.948
LG9768841	Lsat_1_v5_gn_9_50301	-1.77359	1	-2.187	11.9551	2.05759
LG9771205	Lsat_1_v5_gn_9_73281	-1.18967	1	-1.99326	5.09261	0.968883
LG9771324	Lsat_1_v5_gn_9_110040	-3.55048	1	-4.87939	6.70965	0.155544
LG9773326	Lsat_1_v5_gn_9_25661	-1.11201	1	-2.00632	1.67264	0.312327
LG9774439	Lsat_1_v5_gn_9_104240	-1.00415	1	-1.73478	2.32041	0.53445
LG9774459	Lsat_1_v5_gn_9_104300	-1.21363	1	-2.51111	1.17058	0.148661
LG9781224	Lsat_1_v5_gn_9_19520	1.15058	1	1.31498	5.86635	11.5824
LG9781902	Lsat_1_v5_gn_9_95381	-1.10709	1	-1.31229	32.6677	10.4101
LG9783362	Lsat_1_v5_gn_9_105880	-2.6892	1	-3.12422	10.9968	0.984351
LG9783399	Lsat_1_v5_gn_9_33161	-1.33634	1	-1.54043	40.8057	11.0992
LG9785666	Lsat_1_v5_gn_9_115261	1.12934	1	1.75568	0.682916	1.86178
LG9791406	Lsat_1_v5_gn_9_93960	-1.16083	1	-1.45306	28.7951	8.30326
LG9792495	Lsat_1_v5_gn_9_1180	-1.1679	1	-2.46929	2.11137	0.276143
LG9794016	Lsat_1_v5_gn_9_4161	-2.69694	1	-3.12175	10.051	0.901945
LG9794269	Lsat_1_v5_gn_9_4400	-2.50422	1	-5.31847	1.2477	0
LG9794856	Lsat_1_v5_gn_9_122941	-1.04328	1	-1.16895	27.3211	9.62814
LG9795193	Lsat_1_v5_gn_9_123300	-1.07692	1	-1.57092	1.72556	0.454309
LG9796210	Lsat_1_v5_gn_9_57501	-1.30322	1	-1.99064	2.08038	0.401763
LG9798174	Lsat_1_v5_gn_9_89920	2.07332	1	2.2431	31.466	118.299
LG9799325	Lsat_1_v5_gn_9_22780	-1.68614	1	-2.08882	9.16478	1.69001
LG9799437	Lsat_1_v5_gn_9_44040	-1.13886	1	-1.74558	1.89883	0.438922
LG9799771	Lsat_1_v5_gn_9_44640	-1.73167	1	-1.89469	21.0406	4.47966
LG9801512	Lsat_1_v5_gn_9_46460	-2.40033	1	-3.4042	3.00396	0.207566
LG9802187	Lsat_1_v5_gn_9_65201	-1.37692	1	-1.65219	25.5358	6.41505
LG9802343	Lsat_1_v5_gn_9_65460	-1.19452	1	-1.69667	4.25542	1.02556
LG9802513	Lsat_1_v5_gn_9_87120	-1.43544	1	-1.59288	68.8478	18.0736
LG9802519	Lsat_1_v5_gn_9_87241	-1.3721	1	-1.58113	38.7867	10.255
LG9804757	Lsat_1_v5_gn_9_83921	1.4795	1	2.80721	0.360698	2.1852
LG9806309	Lsat_1_v5_gn_9_104481	-1.38849	1	-1.7011	8.7253	2.11601
LG9807257	Lsat_1_v5_gn_9_54581	1.03845	1	1.30562	13.9366	27.3757
LG9807538	Lsat_1_v5_gn_9_5060	-1.11734	1	-1.3259	34.04	10.7447
LG9808330	Lsat_1_v5_gn_9_45381	-1.1978	1	-1.55028	11.1047	2.98644
LG9808704	Lsat_1_v5_gn_9_111840	-1.01076	1	-1.30961	11.2026	3.56847
LG9809840	Lsat_1_v5_gn_9_104661	1.12388	1	1.13759	2687.93	4689.13
LG9809846	Lsat_1_v5_gn_9_104700	1.10931	1	1.12213	3087.94	5329.53
LG9809852	Lsat_1_v5_gn_9_104740	1.1026	1	1.1134	4364.84	7487.88
LG9809858	Lsat_1_v5_gn_9_104780	1.09575	1	1.107	4023.08	6871.09
LG9810362	Lsat_1_v5_gn_9_53921	-3.26408	1	-4.06833	7.38062	0.326642
LG9810366	Lsat_1_v5_gn_9_53960	-2.40732	1	-2.9019	10.9825	1.14198
LG9815723	Lsat_1_v5_gn_9_16040	1.18809	1	1.59286	6.17526	14.8661
LG9816801	Lsat_1_v5_gn_9_65820	-1.19467	1	-1.54878	4.78128	1.28712
LG9817716	Lsat_1_v5_gn_9_8221	-3.95444	1	-5.27578	5.36718	0.0944412
LG9817830	Lsat_1_v5_gn_9_8501	-1.67569	1	-2.45269	3.47238	0.478957
LG9819650	Lsat_1_v5_gn_9_71381	-1.4696	1	-1.64771	57.8588	14.6164
LG9819785	Lsat_1_v5_gn_9_75881	-1.40093	1	-1.64653	17.481	4.41268
LG9819794	Lsat_1_v5_gn_9_75921	-1.30493	1	-1.51639	22.1548	6.12654
LG9820006	Lsat_1_v5_gn_9_120460	-1.39221	1	-1.93866	5.10031	1.03456
LG9821333	Lsat_1_v5_gn_9_47281	-1.4414	1	-2.21072	4.12309	0.675326
LG9821343	Lsat_1_v5_gn_9_47341	-1.13628	1	-1.56378	2.8	0.743512
LG9824112	Lsat_1_v5_gn_9_86541	-1.78803	1	-2.06298	7.59467	1.43425
LG9828068	Lsat_1_v5_gn_9_39260	-1.05084	1	-1.08359	5154.11	1928.25
LG9828849	Lsat_1_v5_gn_9_41200	2.46771	1	3.99668	0.157565	2.45461
LG9830240	Lsat_1_v5_gn_9_12580	-1.20729	1	-1.31437	80.8256	25.756
LG9830408	Lsat_1_v5_gn_9_21460	-1.02661	1	-1.86422	1.00078	0.207873
LG9832014	Lsat_1_v5_gn_9_38381	-1.48217	1	-2.35145	1.92221	0.28174
LG9832927	Lsat_1_v5_gn_9_14981	-1.11746	1	-1.35609	12.4588	3.84851
LG9835633	Lsat_1_v5_gn_9_28480	-1.67172	1	-3.14116	1.06456	0.0809772
LG9835649	Lsat_1_v5_gn_9_28580	1.41681	1	1.8385	6.18149	17.6749
LG9837974	Lsat_1_v5_gn_9_35021	-1.11466	1	-1.6612	2.31019	0.569104
LG9839088	Lsat_1_v5_gn_9_76780	-1.53175	1	-1.83478	12.5645	2.77763
LG9839096	Lsat_1_v5_gn_9_76840	-1.10368	1	-1.40637	10.0556	2.99432
LG9842311	Lsat_1_v5_gn_9_92240	-1.33725	1	-1.91216	2.11279	0.435623
LG9842487	Lsat_1_v5_gn_9_92461	-1.54095	1	-2.51111	1.19677	0.155364
LG9849767	Lsat_1_v5_gn_9_27001	-1.0696	1	-1.33556	3.79663	1.18882
LG9849885	Lsat_1_v5_gn_9_74380	-3.09969	1	-4.57165	3.43882	0.0923641
LG985762	Lsat_1_v5_gn_0_24701	-1.49963	1	-1.89096	14.6498	3.10247
LG987597	Lsat_1_v5_gn_0_36281	-1.10308	1	-1.80137	5.34754	1.17886
LG988384	Lsat_1_v5_gn_0_7041	-1.34463	1	-1.70736	15.0111	3.61734
LG988575	Lsat_1_v5_gn_0_40001	-1.37257	1	-1.69003	10.5614	2.58063

## Sheet: Dataset S5
Dataset S5. Primers used in this study
Name	Sequence 5'-3'	Purpose
LG7-9.64F	AGCCGCAGCAGTTGAGTTAT	For gene mapping
LG7-9.64R	ACACTGAGTGAACCCCATCT	For gene mapping
LG7-15.8F	AGGTGGTTCAGTCACTGCAG	For gene mapping
LG7-15.8R	TGCAAATACCAGCAACCCCA	For gene mapping
LG7-16.4F	TCGGATTTCAGATTTCAGCTTTTCT	For gene mapping
LG7-16.4R	TCTCTTTTAGGACCTTTCAATGCT	For gene mapping
LG7-16.8F	TCTCCGATTAACGCTCGATT	For gene mapping
LG7-16.8R	TTTTTCTTCTTGTCTTGCATTGT	For gene mapping
LG7-16.9F	TGGAAATCACACCTTGATAGCTT	For gene mapping
LG7-16.9R	GCATAGTTGATCAATCACCAATAATC	For gene mapping
LG7-17.3F	TCCCACACATCATTACACCAA	For gene mapping
LG7-17.3R	TTGTATTTCTCAAACACGGTACA	For gene mapping
LG7-17.4F	CGACGTGACGAGTCTTTCCA	For gene mapping
LG7-17.4R	CACTTCCCATGTCTCCACGT	For gene mapping
LG7-17.7F	ATGGGCAATGGGGTCAGAAG	For gene mapping
LG7-17.7R	GCGCATAACACGGTCATCAC	For gene mapping
LG7-18.5F	TCTCCAATTCCGCCACTTCC	For gene mapping
LG7-18.5R	TCACGAAATCCTTGCGAACA	For gene mapping
LG7-18.9F	CAACAGCCTTGCATAAGCGG	For gene mapping
LG7-18.9R	TCCCTTCCATTTTCATCTCAAGA	For gene mapping
LG7-20.0F	GTGCGTCCACTGCACATTTG	For gene mapping
LG7-20.0R	ATCGGTTGGCCACGAATAGG	For gene mapping
LG7-21.8F	TGCAAGGTCAGATATTGTAAAGCC	For gene mapping
LG7-21.8R	TTTACCGTACACGTGTCGCA	For gene mapping
LG7-23.0F	GGTGGCAGCTCAGCTTCTTA	For gene mapping
LG7-23.0R	CCCTGGTTTCCATCCTCTGT	For gene mapping
LG7-25.8F	GGATTATGGAGCCACCGGAG	For gene mapping
LG7-25.8R	ACTTGAAGCAGAGACCAAACA	For gene mapping
LG7-26.36F	GAAGAGCCAACTCCGGTCAA	For gene mapping
LG7-26.36R	AACAGACTCCCCTTCCACAT	For gene mapping
LG7-27.06-2F	GGTTGACCCTTGGAATCCCA	For gene mapping
LG7-27.06-2R	GGGAATGGGGCTACTACTGC	For gene mapping
LG7-28.4F	CTGAATGCAGGAATTGGCCT	For gene mapping
LG7-28.4R	CCCCTACCCCATGCCAAAAT	For gene mapping
LG7-30.06F	CACGATTGTCATGCATGCCC	For gene mapping
LG7-30.06R	GCCTCTTAACCAAGCCGGAT	For gene mapping
LG3-116.24F	TTTGTACGTTTCATCCCTACCATAC	For distinguish the LLL and lll alleles
LG3-116.24R	TGTAAGGTTTTGTAGCTTGGACG	For distinguish the LLL and lll alleles
LG3-118.15F	TAGCACTAAGGAGCACATGTCTATC	For distinguish the LLL and lll alleles
LG3-118.15R	CATCAAGTTAGATCTCAAGGGGTC	For distinguish the LLL and lll alleles
LsKN1-oe F	GCTCTCCGGTACCCGGggatccATGATGCTTGAAAACAGC	To overexpress LsKN1▽ gene
LsKN1-oe R	TGCAGGTCGACTCTAGAggatccTAGCAACGAAACGTCCATG	To overexpress LsKN1▽ gene
PLL3- F	GACCTGCAGGCATGCaagcttTGTCTGTTTCTTCTACCCAA	For complementation test of the LsKN1▽ gene
PLL3-R	GCTGGTCACCTGTAATTCAcacgtgGTGTTCTTTATTTTCTACTA	For complementation test of the LsKN1▽ gene
Pro5432 F	ACTCATTTCAACACACTTTT	To validate the insertion of the full-length LsKN1▽ gene
Transpo_insert2 R	CGAGGGTAATGAGGATGAGAC	To validate the insertion of the full-length LsKN1▽ gene
PVS1-F	GGAACGCATGAAGGTTATCGC	To construct CRISPR/Cas9 vector to knockout the LsKN1▽ gene
PVS1-R	GAAAGTTGACCCGCTTCATGG	To construct CRISPR/Cas9 vector to knockout the LsKN1▽ gene
YC124-F	GTGTTTCTGTGTGCGTGACA	To construct CRISPR/Cas9 vector to knockout the LsKN1▽ gene
YC124-R	TCACAATAGGCCTCCACACA	To construct CRISPR/Cas9 vector to knockout the LsKN1▽ gene
U629-IDR	AGCCCTCTTCTTTCGATCCATCAAC	To construct CRISPR/Cas9 vector
U626-IDF	TGTCCCAGGATTAGAATGATTAGGC	To construct CRISPR/Cas9 vector
CUC3-C2-F	TTGGCATATATAGCAATGATGTT	To construct CRISPR/Cas9 vector to knockout the LsCUC3 gene
CUC3-C2-R	ATAACAATCATGGGCATAAAGT	To construct CRISPR/Cas9 vector to knockout the LsCUC3 gene
PID-C1-F	TTAAATATCGCCAACAACCCTCC	To construct CRISPR/Cas9 vector to knockout the LsPID gene
PID-C1-R	GTTTCTCGGGAATCCATGCAATA	To construct CRISPR/Cas9 vector to knockout the LsPID gene
qKN1-F1:	CGGAGGCTCAGAAGTTGG	For qRT-PCR analysis of LsKN1 gene
qKN1-R1:	AGGGTTCCCGAGGATGTT	For qRT-PCR analysis of LsKN1 gene
PID-qF	TAGGTCTTCGGAGTCGTCGT	For qRT-PCR analysis of the LsPID gene
PID-qR	AGCACCGGCTTTCTTCTACA	For qRT-PCR analysis of the LsPID gene
HB-qF	TAGGGTATCCAAGACCACTCTCA	For qRT-PCR analysis of the LsHBgene
HB-qR	GTTTCCGATTGTAACTCAAAACG	For qRT-PCR analysis of the LsHB gene
CUC3-qF	CACTACCCCTCTTGCTAAACAATG	For qRT-PCR analysis of the LsCUC3 gene
CUC3-qR	CGCCAGTGAAGTAGTAGTCCATTT	For qRT-PCR analysis of the LsCUC3gene
CUC2b-qF	TTGTTAAGATCAACGTCGGC	For qRT-PCR analysis of the LsCUC2b gene
CUC2b-qR	CCACCTGGGTTTAGATTCCA	For qRT-PCR analysis of the LsCUC2b gene
qactin F1	AGGCTGTGCTTTCTTTGT	Reference gene in the qPCR assays
qactin R1a	TCTTCATTAGGGAATCTGTG	Reference gene in the qPCR assays
CUC3-Y2-F	GAAAAGCTTGAATTCgagctcTATTTTACAAATCTTCAAAAG	Yeast-1-hybrid
CUC3-Y2-R	ATACAGAGCACATGCctcgagTAAGGGTATAAAATGTCCTAAA	Yeast-1-hybrid
PID-Y1-F	GAAAAGCTTGAATTCgagctcAACACTCTTCTCATTTGCCACG	Yeast-1-hybrid
PID-Y1-R	ATACAGAGCACATGCctcgagTATCCTTCAAATATGTTAAACACAC	Yeast-1-hybrid
HB-Y2-F	GAAAAGCTTGAATTCgagctcATCTAAAATTATTCGAATTATAAAATTAAAATAT	Yeast-1-hybrid
HB-Y2-R	ATACAGAGCACATGCctcgagCGGCCGGTAAAATGGCTT	Yeast-1-hybrid
GA3ox1-P-F	GAAAAGCTTGAATTCgagctcCTCTACTAATCATTGAGAGGATCCATAA	Yeast-1-hybrid
GA3ox1-P-R	ATACAGAGCACATGCctcgagCAAGAATACCCTTACCCATATTTTCTAAC	Yeast-1-hybrid
LsKN1(pGAD) F	GCCATGGAGGCCAGTgaattcATGGAGGGTGATGCTGGAGG	Yeast-1-hybrid
LsKN1(pGAD) R	GCAGCTCGAGCTCGATggatccCTATAGCAACGAAACGTCCAT	Yeast-1-hybrid
YCH044F	ATGGAGGGTGATGCTGGAG	To validate the insertion of CACTA transposon
YCH046R	AGAAGTCGAAGTCCCACAGG	To validate the insertion of CACTA transposon
LHL2(pMAl) F	GATCGAGGGAAGGATTTCAgaattcATGATGCTTGAAAACAGC	To construct the prokaryotic expression vector of the LsKN1▽ gene
LHL2(pMAl) R	TCGACTCTAGAGGATCCgaattcCTATAGCAACGAAACGTC	To construct the prokaryotic expression vector of the LsKN1▽ gene
CUC3-F	GTCGACGGTATCGATaagcttTTTCACAGTATCGCATTTCAA	Dual luciferase assay
CUC3-R	CGCTCTAGAACTAGTggatccCTAGATTGCATGAGGAAAAA	Dual luciferase assay
PID-F	GTCGACGGTATCGATaagcttCCGGATGTTACATTTTGTTTTT	Dual luciferase assay
PID-R	CGCTCTAGAACTAGTggatccTACACTTCGGAGGAAGAG	Dual luciferase assay
HB-P-F	GTCGACGGTATCGATaagcttTAAGGGTAGGGAAGAGCTTTTC	Dual luciferase assay
HB-P-R	CGCTCTAGAACTAGTggatccACGAAGAGTGACGATCATACAT	Dual luciferase assay
CUC2b-P-F	GTCGACGGTATCGATaagcttAAACTTGGTTGGAATCCGAATTG	Dual luciferase assay
CUC2b-P-R	CGCTCTAGAACTAGTggatccTAGCGTTGGCTTAAAGACG	Dual luciferase assay
GA3ox1-P-F	GTCGACGGTATCGATaagcttAGCGTTGTGACTAGCATACCT	Dual luciferase assay
GA3ox1-P-R	CGCTCTAGAACTAGTggatccGAGCCCACTTGGGTTGTG	Dual luciferase assay
KN1-62SK-F	GCCGCTCTAGAACTAGTggatccATGATGCTTGAAAACAGCGC	Dual luciferase assay
STM-long-62SK-F	GCCGCTCTAGAACTAGTggatccATGGAGGGTGATGCTGGAGGTG	Dual luciferase assay
KN1-62SK-R	TTGGTACCGGGCCCCCCctcgagCTATAGCAACGAAACGTCCA	Dual luciferase assay
HB-62SK-F	CAGGAATTCGATATCaagcttATGGAAGATGAAATGGTGTTTGAAGA	Dual luciferase assay
HB-62SK-R	TCAGCGTACCGAATTggtacc AGACCAAAGCCAAAAGCTTTGATCA	Dual luciferase assay
